# Supplementary material for: Construction of a high-density genetic map and fine mapping of a candidate gene locus for a novel branched-spike mutant in barley
Source: PLoS One. 2020 Jan 8;15(1):e0227617. doi: 10.1371/journal.pone.0227617 (PMC6948822; doi:10.1371/journal.pone.0227617)
Supplement: S1 Table — (XLS) [file pone.0227617.s003.xls]

## Sheet: loc
Chromosome	Genetic Distance	Marker	LOD	Additive	Dominance	Exp (%)
2	0	Marker1934812	1.18051	0.00789096	0.048107	0.317212
2	0.502	Marker2763417	1.16325	0.0129959	0.0589518	0.494404
2	0.502	Marker3305292	1.16325	0.0129959	0.0589518	0.494404
2	0.502	Marker2979719	1.16325	0.0129959	0.0589518	0.494404
2	0.502	Marker1254042	1.16325	0.0129959	0.0589518	0.494404
2	0.502	Marker1812614	1.16325	0.0129959	0.0589518	0.494404
2	0.753	Marker2932858	1.1226	0.0153743	0.0642907	0.596512
2	0.753	Marker3235491	1.1226	0.0153743	0.0642907	0.596512
2	0.753	Marker1928464	1.1226	0.0153743	0.0642907	0.596512
2	1.005	Marker2606763	1.07112	0.0131119	0.0695767	0.673509
2	1.256	Marker387270	1.05315	0.0107335	0.0641747	0.565549
2	1.256	Marker1896034	1.05315	0.0107335	0.0641747	0.565549
2	1.507	Marker3572653	1.10528	0.0129959	0.0589518	0.494404
2	1.507	Marker825070	1.10528	0.0129959	0.0589518	0.494404
2	1.507	Marker847320	1.10528	0.0129959	0.0589518	0.494404
2	1.507	Marker2447191	1.10528	0.0129959	0.0589518	0.494404
2	1.758	Marker2348324	1.14656	0.0105042	0.0535606	0.401148
2	2.261	Marker757668	1.17158	0.0154987	0.0438998	0.309262
2	2.261	Marker597877	1.17158	0.0154987	0.0438998	0.309262
2	2.261	Marker2294368	1.17158	0.0154987	0.0438998	0.309262
2	2.261	Marker2273395	1.17158	0.0154987	0.0438998	0.309262
2	2.261	Marker2927735	1.17158	0.0154987	0.0438998	0.309262
2	2.512	Marker758459	1.14577	0.0178571	0.0386905	0.271901
2	2.512	Marker1424145	1.14577	0.0178571	0.0386905	0.271901
2	2.512	Marker277204	1.14577	0.0178571	0.0386905	0.271901
2	2.512	Marker3388889	1.14577	0.0178571	0.0386905	0.271901
2	2.763	Marker3103489	1.18168	0.0152439	0.0332851	0.200367
2	2.763	Marker1292873	1.18168	0.0152439	0.0332851	0.200367
2	2.763	Marker1565803	1.18168	0.0152439	0.0332851	0.200367
2	4.02	Marker2491813	1.02037	0.0347619	0.0502721	0.619504
2	4.774	Marker1775692	1.04261	0.0341835	0.0207393	0.336015
2	5.779	Marker2418733	0.95674	0.0428549	0.025961	0.527846
2	6.533	Marker1202706	0.977956	0.0447619	0.030068	0.597917
2	6.533	Marker2560571	0.977956	0.0447619	0.030068	0.597917
2	7.137	Marker1444821	1.01788	0.047619	0.024531	0.621636
2	8.394	Marker3177939	0.867814	0.0398235	0.0109998	0.395594
2	9.249	Marker1479737	0.812524	0.0370879	-0.00137363	0.32965
2	10.506	Marker3458342	0.456648	0.049195	-0.0163921	0.614667
2	11.762	Marker2948827	0.452715	0.0555965	-0.0052365	0.743798
2	14.682	Marker732523	0.8949	0.0568627	-0.0121819	0.793701
2	15.591	Marker966925	0.443017	0.06	-0.0178947	0.903944
2	15.843	Marker869824	0.470047	0.0625228	-0.022366	1.00148
2	17.351	Marker2874527	0.377027	0.0651257	-0.0744244	1.73923
2	20.122	Marker1922163	0.432525	0.0777247	-0.0351715	1.6083
2	22.34	Marker3545717	0.39204	0.0944378	-0.055889	2.54378
2	24.201	Marker1618119	0.400586	0.0854953	-0.0482762	2.05487
2	24.453	Marker2135145	0.390917	0.0882607	-0.0551431	2.26271
2	25.362	Marker479582	0.40901	0.0925245	-0.0602443	2.52419
2	25.715	Marker931036	0.445561	0.09625	-0.0663587	2.79372
2	25.967	Marker241130	0.448987	0.0955982	-0.0677744	2.78858
2	26.625	Marker359446	0.453852	0.0981633	-0.0620565	2.81064
2	26.876	Marker3413017	0.453573	0.106667	-0.0450725	2.99008
2	27.229	Marker3045615	0.457248	0.107547	-0.0428945	3.0102
2	27.888	Marker3006605	0.447584	0.100484	-0.0628853	2.93456
2	28.995	Marker3327907	0.401246	0.109682	-0.0566907	3.30072
2	29.76	Marker1855097	0.39681	0.124528	-0.0455866	3.98509
2	30.867	Marker2735914	0.308436	0.154739	-0.0528122	6.09836
2	31.621	Marker3533815	0.305786	0.147059	-0.0684046	5.79021
2	33.129	Marker3043428	0.371869	0.134854	-0.0128585	4.37662
2	33.631	Marker3171490	0.292153	0.14	-0.0155556	4.72535
2	33.883	Marker3050614	0.306311	0.138776	-0.0194662	4.66149
2	33.883	Marker1439219	0.306311	0.138776	-0.0194662	4.66149
2	34.134	Marker2220851	0.313207	0.14	-0.0155556	4.72535
2	34.134	Marker1112190	0.313207	0.14	-0.0155556	4.72535
2	34.888	Marker2134673	0.206738	0.152766	-0.0362068	5.76001
2	35.39	Marker1782198	0.194864	0.154478	-0.0332921	5.85951
2	35.642	Marker2551848	0.195423	0.153942	-0.0324591	5.81281
2	36.551	Marker3313447	0.215903	0.160333	-0.0454763	6.42629
2	37.156	Marker3592795	0.223922	0.165712	-0.0503273	6.90698
2	37.156	Marker2119745	0.223922	0.165712	-0.0503273	6.90698
2	40.275	Marker1237444	0.254067	0.170343	-0.06821	7.55658
2	40.778	Marker2956750	0.185017	0.18038	-0.0886473	8.81836
2	41.633	Marker661826	0.195924	0.195661	-0.0763092	9.92859
2	43.443	Marker736956	0.12931	0.22465	-0.118677	13.9256
2	44.7	Marker724752	0.0624126	0.236412	-0.139378	15.922
2	45.454	Marker1659717	0.0734804	0.238441	-0.132438	15.9063
2	46.561	Marker1689535	0.0703902	0.255017	-0.147157	18.4027
2	48.17	Marker3221737	0.0359698	0.28748	-0.187869	24.4019
2	48.422	Marker3410981	0.0366445	0.291154	-0.201119	25.5841
2	48.775	Marker1713888	0.0399588	0.291698	-0.198877	25.5429
2	49.128	Marker336216	0.0292251	0.291154	-0.201119	25.5841
2	50.486	Marker2974124	0.0696523	0.306548	-0.227589	29.2698
2	51.24	Marker258236	0.0672536	0.319666	-0.246305	32.3957
2	54.664	Marker1265470	0.0344329	0.326625	-0.269501	35.0356
2	54.915	Marker1220713	0.0315246	0.335084	-0.250316	35.0734
2	55.669	Marker1304317	0.0201872	0.341481	-0.262239	36.9082
2	56.423	Marker2197490	0.0254221	0.353486	-0.254357	38.3742
2	56.423	Marker388194	0.0254221	0.353486	-0.254357	38.3742
2	56.423	Marker489721	0.0254221	0.353486	-0.254357	38.3742
2	56.423	Marker1921658	0.0254221	0.353486	-0.254357	38.3742
2	56.423	Marker1523954	0.0254221	0.353486	-0.254357	38.3742
2	56.423	Marker1089606	0.0254221	0.353486	-0.254357	38.3742
2	56.423	Marker2197727	0.0254221	0.353486	-0.254357	38.3742
2	57.176	Marker677460	0.0231458	0.360385	-0.265979	40.3435
2	57.176	Marker3212252	0.0231458	0.360385	-0.265979	40.3435
2	57.679	Marker1479519	0.472197	0.360385	-0.265979	40.3435
2	57.93	Marker3053095	0.518711	0.362934	-0.278716	41.6913
2	58.935	Marker1157477	0.537636	0.372738	-0.300014	45.0285
2	59.187	Marker936242	0.537425	0.372919	-0.298764	44.9631
2	59.94	Marker1273354	0.436238	0.375181	-0.311696	46.3997
2	60.193	Marker3061909	0.36971	0.386792	-0.30444	47.9344
2	60.947	Marker2648916	0.319909	0.396226	-0.326459	51.518
2	61.449	Marker3525124	0.362546	0.403846	-0.334079	53.6354
2	61.701	Marker238111	0.251909	0.411765	-0.342799	55.9531
2	61.701	Marker289729	0.251909	0.411765	-0.342799	55.9531
2	61.952	Marker2417623	0.254635	0.411765	-0.341997	55.8813
2	61.952	Marker321284	0.254635	0.411765	-0.341997	55.8813
2	62.454	Marker3432935	0.160727	0.421569	-0.363429	59.8127
2	63.208	Marker645270	0.234407	0.43	-0.372529	62.4069
2	63.711	Marker2792375	0.144838	0.447917	-0.391737	68.0913
2	63.962	Marker2390743	0.146411	0.447917	-0.392361	68.1552
2	63.962	Marker1922324	0.146411	0.447917	-0.392361	68.1552
2	63.962	Marker2896657	0.146411	0.447917	-0.392361	68.1552
2	64.213	Marker2981983	0.119208	0.457447	-0.402502	71.2743
2	64.213	Marker3251930	0.119208	0.457447	-0.402502	71.2743
2	64.213	Marker1569378	0.119208	0.457447	-0.402502	71.2743
2	64.213	Marker2880452	0.119208	0.457447	-0.402502	71.2743
2	64.464	Marker2010227	0.121714	0.457447	-0.403099	71.3372
2	64.464	Marker1940084	0.121714	0.457447	-0.403099	71.3372
2	64.464	Marker2117483	0.121714	0.457447	-0.403099	71.3372
2	64.464	Marker1602872	0.121714	0.457447	-0.403099	71.3372
2	64.464	Marker3461544	0.121714	0.457447	-0.403099	71.3372
2	64.464	Marker2800031	0.121714	0.457447	-0.403099	71.3372
2	64.464	Marker701910	0.121714	0.457447	-0.403099	71.3372
2	64.464	Marker1213015	0.121714	0.457447	-0.403099	71.3372
2	64.464	Marker553437	0.121714	0.457447	-0.403099	71.3372
2	64.464	Marker3167330	0.121714	0.457447	-0.403099	71.3372
2	64.716	Marker965849	0.109974	0.457447	-0.402502	71.2743
2	64.716	Marker3547069	0.109974	0.457447	-0.402502	71.2743
2	64.716	Marker1112177	0.109974	0.457447	-0.402502	71.2743
2	64.967	Marker310119	62.3924	0.457447	-0.403099	71.3372
2	65.218	Marker516945	67.5296	0.467391	-0.413628	74.6629
2	65.218	Marker2459134	67.5296	0.467391	-0.413628	74.6629
2	65.218	Marker1876105	67.5296	0.467391	-0.413628	74.6629
2	65.218	Marker1636893	67.5296	0.467391	-0.413628	74.6629
2	65.218	Marker1550595	67.5296	0.467391	-0.413628	74.6629
2	65.218	Marker1677737	67.5296	0.467391	-0.413628	74.6629
2	65.218	Marker2203705	67.5296	0.467391	-0.413628	74.6629
2	65.469	Marker2679451	61.986	0.466667	-0.402837	73.35
2	65.469	Marker2400730	61.986	0.466667	-0.402837	73.35
2	65.469	Marker673563	61.986	0.466667	-0.402837	73.35
2	65.469	Marker1854394	61.986	0.466667	-0.402837	73.35
2	66.223	Marker2209542	0.205532	0.465909	-0.39064	71.9166
2	66.475	Marker2231539	0.222909	0.465909	-0.391441	71.9984
2	67.48	Marker410181	0.516381	0.465909	-0.392992	72.1574
2	67.982	Marker3336079	0.378705	0.455556	-0.381087	68.669
2	69.49	Marker1338175	1.43819	0.445652	-0.371184	65.5585
2	69.49	Marker3461596	1.43819	0.445652	-0.371184	65.5585
2	71.3	Marker500703	1.49422	0.424979	-0.369318	61.0676
2	71.3	Marker2416146	1.49422	0.424979	-0.369318	61.0676
2	72.054	Marker2177621	1.40609	0.424366	-0.372283	61.2302
2	72.054	Marker618532	1.40609	0.424366	-0.372283	61.2302
2	72.305	Marker3260029	1.40609	0.424366	-0.372283	61.2302
2	72.305	Marker2547248	1.40609	0.424366	-0.372283	61.2302
2	72.305	Marker2422296	1.40609	0.424366	-0.372283	61.2302
2	72.305	Marker648410	1.40609	0.424366	-0.372283	61.2302
2	72.808	Marker1644798	1.11467	0.415328	-0.361268	58.3573
2	72.808	Marker2201015	1.11467	0.415328	-0.361268	58.3573
2	72.808	Marker1469016	1.11467	0.415328	-0.361268	58.3573
2	73.059	Marker1680455	1.07874	0.415115	-0.362264	58.4092
2	73.059	Marker911865	1.07874	0.415115	-0.362264	58.4092
2	73.059	Marker1148179	1.07874	0.415115	-0.362264	58.4092
2	73.059	Marker1043448	1.07874	0.415115	-0.362264	58.4092
2	73.561	Marker3361797	1.00579	0.404477	-0.3411	54.3767
2	73.561	Marker1984024	1.00579	0.404477	-0.3411	54.3767
2	73.813	Marker652503	0.997769	0.40469	-0.339991	54.3193
2	73.813	Marker1713717	0.997769	0.40469	-0.339991	54.3193
2	73.813	Marker486131	0.997769	0.40469	-0.339991	54.3193
2	73.813	Marker425061	0.997769	0.40469	-0.339991	54.3193
2	74.064	Marker2315210	0.811511	0.402839	-0.328511	52.959
2	74.064	Marker1090955	0.811511	0.402839	-0.328511	52.959
2	74.064	Marker2523663	0.811511	0.402839	-0.328511	52.959
2	74.064	Marker1846248	0.811511	0.402839	-0.328511	52.959
2	74.064	Marker2275884	0.811511	0.402839	-0.328511	52.959
2	74.064	Marker2662140	0.811511	0.402839	-0.328511	52.959
2	74.064	Marker3209034	0.811511	0.402839	-0.328511	52.959
2	74.315	Marker1733243	0.787921	0.403043	-0.327299	52.8945
2	74.567	Marker666110	0.769336	0.402839	-0.328511	52.959
2	74.818	Marker683023	0.795603	0.394051	-0.318715	50.4537
2	75.069	Marker1193717	0.795603	0.394051	-0.318715	50.4537
2	75.823	Marker2178700	0.492366	0.383617	-0.29609	46.6936
2	75.823	Marker1875174	0.492366	0.383617	-0.29609	46.6936
2	75.823	Marker2555865	0.492366	0.383617	-0.29609	46.6936
2	75.823	Marker2413076	0.492366	0.383617	-0.29609	46.6936
2	75.823	Marker1876290	0.492366	0.383617	-0.29609	46.6936
2	75.823	Marker3584290	0.492366	0.383617	-0.29609	46.6936
2	75.823	Marker1994342	0.492366	0.383617	-0.29609	46.6936
2	75.823	Marker1371668	0.492366	0.383617	-0.29609	46.6936
2	76.074	Marker402886	0.377026	0.375417	-0.286721	44.4897
2	76.325	Marker3068980	0.378614	0.375213	-0.288094	44.5561
2	76.325	Marker3588738	0.378614	0.375213	-0.288094	44.5561
2	76.577	Marker3306433	0.375253	0.375417	-0.286721	44.4897
2	76.577	Marker2096477	0.375253	0.375417	-0.286721	44.4897
2	76.577	Marker1917813	0.375253	0.375417	-0.286721	44.4897
2	76.577	Marker1824741	0.375253	0.375417	-0.286721	44.4897
2	76.577	Marker3349322	0.375253	0.375417	-0.286721	44.4897
2	76.577	Marker1635598	0.375253	0.375417	-0.286721	44.4897
2	76.577	Marker2999748	0.375253	0.375417	-0.286721	44.4897
2	76.577	Marker1234241	0.375253	0.375417	-0.286721	44.4897
2	76.577	Marker1905639	0.375253	0.375417	-0.286721	44.4897
2	76.577	Marker1044575	0.375253	0.375417	-0.286721	44.4897
2	76.577	Marker424976	0.375253	0.375417	-0.286721	44.4897
2	76.828	Marker3426859	0.384556	0.375613	-0.28533	44.4211
2	76.828	Marker1582403	0.384556	0.375613	-0.28533	44.4211
2	76.828	Marker1212775	0.384556	0.375613	-0.28533	44.4211
2	76.828	Marker2229009	0.384556	0.375613	-0.28533	44.4211
2	76.828	Marker2543122	0.384556	0.375613	-0.28533	44.4211
2	76.828	Marker2095291	0.384556	0.375613	-0.28533	44.4211
2	76.828	Marker2621043	0.384556	0.375613	-0.28533	44.4211
2	76.828	Marker3076750	0.384556	0.375613	-0.28533	44.4211
2	76.828	Marker244155	0.384556	0.375613	-0.28533	44.4211
2	76.828	Marker801569	0.384556	0.375613	-0.28533	44.4211
2	76.828	Marker1552226	0.384556	0.375613	-0.28533	44.4211
2	77.079	Marker1365305	0.362644	0.375801	-0.283921	44.3502
2	77.683	Marker2844438	0.361158	0.347222	-0.300505	40.6678
2	77.935	Marker3468330	0.349802	0.346698	-0.302178	40.7125
2	77.935	Marker2466371	0.349802	0.346698	-0.302178	40.7125
2	77.935	Marker1304093	0.349802	0.346698	-0.302178	40.7125
2	77.935	Marker2355768	0.349802	0.346698	-0.302178	40.7125
2	77.935	Marker1969167	0.349802	0.346698	-0.302178	40.7125
2	77.935	Marker2920965	0.349802	0.346698	-0.302178	40.7125
2	77.935	Marker2249629	0.349802	0.346698	-0.302178	40.7125
2	77.935	Marker884348	0.349802	0.346698	-0.302178	40.7125
2	77.935	Marker2601632	0.349802	0.346698	-0.302178	40.7125
2	77.935	Marker3386690	0.349802	0.346698	-0.302178	40.7125
2	77.935	Marker1609594	0.349802	0.346698	-0.302178	40.7125
2	77.935	Marker2065020	0.349802	0.346698	-0.302178	40.7125
2	77.935	Marker2157744	0.349802	0.346698	-0.302178	40.7125
2	77.935	Marker610206	0.349802	0.346698	-0.302178	40.7125
2	77.935	Marker1598245	0.349802	0.346698	-0.302178	40.7125
2	78.186	Marker1561945	0.340711	0.346154	-0.303846	40.7542
2	78.186	Marker754197	0.340711	0.346154	-0.303846	40.7542
2	78.186	Marker3384197	0.340711	0.346154	-0.303846	40.7542
2	78.186	Marker1621254	0.340711	0.346154	-0.303846	40.7542
2	78.186	Marker2566079	0.340711	0.346154	-0.303846	40.7542
2	78.186	Marker2249431	0.340711	0.346154	-0.303846	40.7542
2	78.186	Marker1606669	0.340711	0.346154	-0.303846	40.7542
2	78.186	Marker2500511	0.340711	0.346154	-0.303846	40.7542
2	78.186	Marker1998492	0.340711	0.346154	-0.303846	40.7542
2	78.186	Marker1826054	0.340711	0.346154	-0.303846	40.7542
2	78.186	Marker2299069	0.340711	0.346154	-0.303846	40.7542
2	78.186	Marker776204	0.340711	0.346154	-0.303846	40.7542
2	78.437	Marker1771726	0.311241	0.338501	-0.295069	38.8128
2	78.437	Marker2916709	0.311241	0.338501	-0.295069	38.8128
2	78.437	Marker2732452	0.311241	0.338501	-0.295069	38.8128
2	78.437	Marker632850	0.311241	0.338501	-0.295069	38.8128
2	78.437	Marker699445	0.311241	0.338501	-0.295069	38.8128
2	78.437	Marker3282444	0.311241	0.338501	-0.295069	38.8128
2	78.437	Marker2709876	0.311241	0.338501	-0.295069	38.8128
2	78.437	Marker2805254	0.311241	0.338501	-0.295069	38.8128
2	78.437	Marker2678350	0.311241	0.338501	-0.295069	38.8128
2	78.437	Marker1264800	0.311241	0.338501	-0.295069	38.8128
2	78.437	Marker2864352	0.311241	0.338501	-0.295069	38.8128
2	78.437	Marker672190	0.311241	0.338501	-0.295069	38.8128
2	78.94	Marker949138	0.297784	0.339045	-0.293376	38.7709
2	80.448	Marker1913870	0.219581	0.332222	-0.283127	36.9023
2	80.448	Marker977258	0.219581	0.332222	-0.283127	36.9023
2	80.448	Marker429095	0.219581	0.332222	-0.283127	36.9023
2	80.448	Marker3218021	0.219581	0.332222	-0.283127	36.9023
2	80.448	Marker1884480	0.219581	0.332222	-0.283127	36.9023
2	80.448	Marker3261145	0.219581	0.332222	-0.283127	36.9023
2	80.448	Marker1351124	0.219581	0.332222	-0.283127	36.9023
2	80.448	Marker1867791	0.219581	0.332222	-0.283127	36.9023
2	80.448	Marker2372972	0.219581	0.332222	-0.283127	36.9023
2	80.448	Marker1837408	0.219581	0.332222	-0.283127	36.9023
2	80.448	Marker2427752	0.219581	0.332222	-0.283127	36.9023
2	80.448	Marker2402267	0.219581	0.332222	-0.283127	36.9023
2	80.448	Marker1189111	0.219581	0.332222	-0.283127	36.9023
2	80.448	Marker263971	0.219581	0.332222	-0.283127	36.9023
2	80.448	Marker869476	0.219581	0.332222	-0.283127	36.9023
2	80.448	Marker580395	0.219581	0.332222	-0.283127	36.9023
2	80.699	Marker548539	0.219902	0.332727	-0.28139	36.8547
2	80.699	Marker527301	0.219902	0.332727	-0.28139	36.8547
2	80.699	Marker1579475	0.219902	0.332727	-0.28139	36.8547
2	80.699	Marker3167468	0.219902	0.332727	-0.28139	36.8547
2	80.699	Marker1368159	0.219902	0.332727	-0.28139	36.8547
2	80.699	Marker1938451	0.219902	0.332727	-0.28139	36.8547
2	80.699	Marker2338351	0.219902	0.332727	-0.28139	36.8547
2	80.699	Marker1082554	0.219902	0.332727	-0.28139	36.8547
2	80.699	Marker1175352	0.219902	0.332727	-0.28139	36.8547
2	80.699	Marker1972346	0.219902	0.332727	-0.28139	36.8547
2	80.699	Marker3423654	0.219902	0.332727	-0.28139	36.8547
2	80.699	Marker1783197	0.219902	0.332727	-0.28139	36.8547
2	80.699	Marker3314642	0.219902	0.332727	-0.28139	36.8547
2	80.699	Marker2189064	0.219902	0.332727	-0.28139	36.8547
2	80.699	Marker486841	0.219902	0.332727	-0.28139	36.8547
2	80.699	Marker970471	0.219902	0.332727	-0.28139	36.8547
2	80.699	Marker1634054	0.219902	0.332727	-0.28139	36.8547
2	80.699	Marker3130353	0.219902	0.332727	-0.28139	36.8547
2	80.699	Marker2026984	0.219902	0.332727	-0.28139	36.8547
2	80.699	Marker1443752	0.219902	0.332727	-0.28139	36.8547
2	80.699	Marker1590983	0.219902	0.332727	-0.28139	36.8547
2	80.699	Marker1250205	0.219902	0.332727	-0.28139	36.8547
2	80.699	Marker2500212	0.219902	0.332727	-0.28139	36.8547
2	80.699	Marker2038767	0.219902	0.332727	-0.28139	36.8547
2	80.699	Marker3578669	0.219902	0.332727	-0.28139	36.8547
2	80.699	Marker2448764	0.219902	0.332727	-0.28139	36.8547
2	80.699	Marker2415913	0.219902	0.332727	-0.28139	36.8547
2	80.699	Marker1629124	0.219902	0.332727	-0.28139	36.8547
2	80.699	Marker1379042	0.219902	0.332727	-0.28139	36.8547
2	80.699	Marker2897666	0.219902	0.332727	-0.28139	36.8547
2	80.699	Marker2039646	0.219902	0.332727	-0.28139	36.8547
2	80.699	Marker864833	0.219902	0.332727	-0.28139	36.8547
2	80.699	Marker1864169	0.219902	0.332727	-0.28139	36.8547
2	80.699	Marker3054216	0.219902	0.332727	-0.28139	36.8547
2	80.699	Marker3553700	0.219902	0.332727	-0.28139	36.8547
2	80.699	Marker3313894	0.219902	0.332727	-0.28139	36.8547
2	80.699	Marker2951107	0.219902	0.332727	-0.28139	36.8547
2	80.699	Marker2643513	0.219902	0.332727	-0.28139	36.8547
2	80.699	Marker2384320	0.219902	0.332727	-0.28139	36.8547
2	80.699	Marker2688505	0.219902	0.332727	-0.28139	36.8547
2	80.699	Marker474689	0.219902	0.332727	-0.28139	36.8547
2	80.699	Marker1307440	0.219902	0.332727	-0.28139	36.8547
2	80.699	Marker1625105	0.219902	0.332727	-0.28139	36.8547
2	80.699	Marker2521948	0.219902	0.332727	-0.28139	36.8547
2	80.699	Marker1805487	0.219902	0.332727	-0.28139	36.8547
2	80.699	Marker3365515	0.219902	0.332727	-0.28139	36.8547
2	80.699	Marker524083	0.219902	0.332727	-0.28139	36.8547
2	80.699	Marker2568604	0.219902	0.332727	-0.28139	36.8547
2	80.699	Marker3025299	0.219902	0.332727	-0.28139	36.8547
2	80.699	Marker735409	0.219902	0.332727	-0.28139	36.8547
2	80.699	Marker985744	0.219902	0.332727	-0.28139	36.8547
2	80.699	Marker1042752	0.219902	0.332727	-0.28139	36.8547
2	80.699	Marker1748988	0.219902	0.332727	-0.28139	36.8547
2	80.699	Marker248065	0.219902	0.332727	-0.28139	36.8547
2	80.699	Marker2139731	0.219902	0.332727	-0.28139	36.8547
2	80.699	Marker2788124	0.219902	0.332727	-0.28139	36.8547
2	80.699	Marker1202750	0.219902	0.332727	-0.28139	36.8547
2	80.699	Marker3446405	0.219902	0.332727	-0.28139	36.8547
2	80.699	Marker953200	0.219902	0.332727	-0.28139	36.8547
2	80.699	Marker1283192	0.219902	0.332727	-0.28139	36.8547
2	80.699	Marker1414092	0.219902	0.332727	-0.28139	36.8547
2	80.699	Marker2996701	0.219902	0.332727	-0.28139	36.8547
2	80.699	Marker1373527	0.219902	0.332727	-0.28139	36.8547
2	80.699	Marker2340640	0.219902	0.332727	-0.28139	36.8547
2	80.699	Marker3253806	0.219902	0.332727	-0.28139	36.8547
2	80.699	Marker710479	0.219902	0.332727	-0.28139	36.8547
2	80.699	Marker3344556	0.219902	0.332727	-0.28139	36.8547
2	80.699	Marker1460821	0.219902	0.332727	-0.28139	36.8547
2	80.699	Marker2854129	0.219902	0.332727	-0.28139	36.8547
2	80.699	Marker3263533	0.219902	0.332727	-0.28139	36.8547
2	80.699	Marker3392536	0.219902	0.332727	-0.28139	36.8547
2	80.699	Marker1397897	0.219902	0.332727	-0.28139	36.8547
2	80.699	Marker1657401	0.219902	0.332727	-0.28139	36.8547
2	80.699	Marker1795735	0.219902	0.332727	-0.28139	36.8547
2	80.699	Marker3395263	0.219902	0.332727	-0.28139	36.8547
2	80.699	Marker774281	0.219902	0.332727	-0.28139	36.8547
2	80.699	Marker1256100	0.219902	0.332727	-0.28139	36.8547
2	80.699	Marker3058490	0.219902	0.332727	-0.28139	36.8547
2	80.699	Marker833056	0.219902	0.332727	-0.28139	36.8547
2	80.699	Marker3262320	0.219902	0.332727	-0.28139	36.8547
2	80.699	Marker2284017	0.219902	0.332727	-0.28139	36.8547
2	80.699	Marker3503276	0.219902	0.332727	-0.28139	36.8547
2	80.699	Marker611184	0.219902	0.332727	-0.28139	36.8547
2	80.699	Marker3492646	0.219902	0.332727	-0.28139	36.8547
2	80.699	Marker1073490	0.219902	0.332727	-0.28139	36.8547
2	80.699	Marker3336870	0.219902	0.332727	-0.28139	36.8547
2	80.699	Marker1563742	0.219902	0.332727	-0.28139	36.8547
2	80.699	Marker1046516	0.219902	0.332727	-0.28139	36.8547
2	80.699	Marker3017607	0.219902	0.332727	-0.28139	36.8547
2	80.95	Marker1029170	0.219503	0.332222	-0.283127	36.9023
2	80.95	Marker3372124	0.219503	0.332222	-0.283127	36.9023
2	81.202	Marker2119733	0.219533	0.332727	-0.28139	36.8547
2	81.202	Marker2640451	0.219533	0.332727	-0.28139	36.8547
2	81.704	Marker1801526	0.147534	0.322727	-0.259626	33.7469
2	81.704	Marker3062078	0.147534	0.322727	-0.259626	33.7469
2	81.704	Marker2938784	0.147534	0.322727	-0.259626	33.7469
2	81.704	Marker290827	0.147534	0.322727	-0.259626	33.7469
2	81.955	Marker3126471	0.14844	0.322222	-0.261499	33.7964
2	81.955	Marker2980321	0.14844	0.322222	-0.261499	33.7964
2	81.955	Marker501835	0.14844	0.322222	-0.261499	33.7964
2	81.955	Marker375073	0.14844	0.322222	-0.261499	33.7964
2	82.207	Marker3388316	0.147523	0.321698	-0.263359	33.8432
2	82.207	Marker766571	0.147523	0.321698	-0.263359	33.8432
2	82.207	Marker1336160	0.147523	0.321698	-0.263359	33.8432
2	82.207	Marker1132479	0.147523	0.321698	-0.263359	33.8432
2	82.207	Marker1230935	0.147523	0.321698	-0.263359	33.8432
2	82.207	Marker2532587	0.147523	0.321698	-0.263359	33.8432
2	82.207	Marker3124204	0.147523	0.321698	-0.263359	33.8432
2	82.458	Marker1729269	0.199782	0.324639	-0.276592	35.2317
2	82.709	Marker2290878	0.222575	0.317852	-0.268573	33.6164
2	82.709	Marker2401712	0.222575	0.317852	-0.268573	33.6164
2	82.709	Marker3300200	0.222575	0.317852	-0.268573	33.6164
2	82.709	Marker1237357	0.222575	0.317852	-0.268573	33.6164
2	82.709	Marker1043667	0.222575	0.317852	-0.268573	33.6164
2	82.96	Marker596892	0.234485	0.317308	-0.270349	33.6586
2	82.96	Marker2527872	0.234485	0.317308	-0.270349	33.6586
2	82.96	Marker1006481	0.234485	0.317308	-0.270349	33.6586
2	82.96	Marker1156580	0.234485	0.317308	-0.270349	33.6586
2	82.96	Marker1939273	0.234485	0.317308	-0.270349	33.6586
2	82.96	Marker2386282	0.234485	0.317308	-0.270349	33.6586
2	82.96	Marker795002	0.234485	0.317308	-0.270349	33.6586
2	82.96	Marker2712192	0.234485	0.317308	-0.270349	33.6586
2	82.96	Marker2168981	0.234485	0.317308	-0.270349	33.6586
2	82.96	Marker3499278	0.234485	0.317308	-0.270349	33.6586
2	82.96	Marker3246490	0.234485	0.317308	-0.270349	33.6586
2	82.96	Marker2150245	0.234485	0.317308	-0.270349	33.6586
2	82.96	Marker1176298	0.234485	0.317308	-0.270349	33.6586
2	82.96	Marker602584	0.234485	0.317308	-0.270349	33.6586
2	82.96	Marker3213816	0.234485	0.317308	-0.270349	33.6586
2	82.96	Marker1461815	0.234485	0.317308	-0.270349	33.6586
2	82.96	Marker2020096	0.234485	0.317308	-0.270349	33.6586
2	82.96	Marker1032367	0.234485	0.317308	-0.270349	33.6586
2	82.96	Marker1227278	0.234485	0.317308	-0.270349	33.6586
2	82.96	Marker2860393	0.234485	0.317308	-0.270349	33.6586
2	82.96	Marker2502635	0.234485	0.317308	-0.270349	33.6586
2	82.96	Marker1605116	0.234485	0.317308	-0.270349	33.6586
2	82.96	Marker3007515	0.234485	0.317308	-0.270349	33.6586
2	82.96	Marker839311	0.234485	0.317308	-0.270349	33.6586
2	82.96	Marker1845602	0.234485	0.317308	-0.270349	33.6586
2	82.96	Marker2582397	0.234485	0.317308	-0.270349	33.6586
2	82.96	Marker1730966	0.234485	0.317308	-0.270349	33.6586
2	82.96	Marker886638	0.234485	0.317308	-0.270349	33.6586
2	82.96	Marker1918776	0.234485	0.317308	-0.270349	33.6586
2	82.96	Marker776140	0.234485	0.317308	-0.270349	33.6586
2	82.96	Marker769338	0.234485	0.317308	-0.270349	33.6586
2	82.96	Marker1222977	0.234485	0.317308	-0.270349	33.6586
2	82.96	Marker522148	0.234485	0.317308	-0.270349	33.6586
2	82.96	Marker472049	0.234485	0.317308	-0.270349	33.6586
2	82.96	Marker3328209	0.234485	0.317308	-0.270349	33.6586
2	82.96	Marker2675290	0.234485	0.317308	-0.270349	33.6586
2	82.96	Marker2156178	0.234485	0.317308	-0.270349	33.6586
2	82.96	Marker1850731	0.234485	0.317308	-0.270349	33.6586
2	82.96	Marker2629075	0.234485	0.317308	-0.270349	33.6586
2	82.96	Marker3217193	0.234485	0.317308	-0.270349	33.6586
2	82.96	Marker1857831	0.234485	0.317308	-0.270349	33.6586
2	82.96	Marker1184338	0.234485	0.317308	-0.270349	33.6586
2	82.96	Marker786474	0.234485	0.317308	-0.270349	33.6586
2	82.96	Marker1361049	0.234485	0.317308	-0.270349	33.6586
2	82.96	Marker1548099	0.234485	0.317308	-0.270349	33.6586
2	82.96	Marker504082	0.234485	0.317308	-0.270349	33.6586
2	82.96	Marker1655502	0.234485	0.317308	-0.270349	33.6586
2	82.96	Marker304073	0.234485	0.317308	-0.270349	33.6586
2	82.96	Marker873580	0.234485	0.317308	-0.270349	33.6586
2	82.96	Marker2087342	0.234485	0.317308	-0.270349	33.6586
2	82.96	Marker666551	0.234485	0.317308	-0.270349	33.6586
2	82.96	Marker3084639	0.234485	0.317308	-0.270349	33.6586
2	82.96	Marker2533767	0.234485	0.317308	-0.270349	33.6586
2	83.212	Marker2573107	0.212223	0.310776	-0.262586	32.1359
2	83.463	Marker2317356	0.210311	0.311321	-0.260782	32.0936
2	83.463	Marker2722807	0.210311	0.311321	-0.260782	32.0936
2	83.463	Marker495104	0.210311	0.311321	-0.260782	32.0936
2	83.463	Marker899287	0.210311	0.311321	-0.260782	32.0936
2	83.714	Marker902115	0.229354	0.317852	-0.268573	33.6164
2	84.217	Marker2562198	0.174346	0.310776	-0.262586	32.1359
2	84.468	Marker816112	0.164967	0.311321	-0.260782	32.0936
2	84.719	Marker388850	0.726925	0.317852	-0.268573	33.6164
2	84.719	Marker1680462	0.726925	0.317852	-0.268573	33.6164
2	84.719	Marker2864063	0.726925	0.317852	-0.268573	33.6164
2	84.719	Marker3300072	0.726925	0.317852	-0.268573	33.6164
2	84.719	Marker312725	0.726925	0.317852	-0.268573	33.6164
2	84.719	Marker1178292	0.726925	0.317852	-0.268573	33.6164
2	84.97	Marker3029645	0.736597	0.318376	-0.266789	33.5714
2	84.97	Marker294724	0.736597	0.318376	-0.266789	33.5714
2	84.97	Marker1401831	0.736597	0.318376	-0.266789	33.5714
2	84.97	Marker3592707	0.736597	0.318376	-0.266789	33.5714
2	84.97	Marker2919756	0.736597	0.318376	-0.266789	33.5714
2	84.97	Marker2138004	0.736597	0.318376	-0.266789	33.5714
2	84.97	Marker2944125	0.736597	0.318376	-0.266789	33.5714
2	84.97	Marker1854768	0.736597	0.318376	-0.266789	33.5714
2	85.222	Marker345323	0.726925	0.317852	-0.268573	33.6164
2	85.473	Marker1325874	0.623714	0.311321	-0.260782	32.0936
2	85.724	Marker1915508	0.616212	0.310776	-0.262586	32.1359
2	85.724	Marker1147441	0.616212	0.310776	-0.262586	32.1359
2	85.724	Marker3467579	0.616212	0.310776	-0.262586	32.1359
2	85.724	Marker2077088	0.616212	0.310776	-0.262586	32.1359
2	85.724	Marker2339634	0.616212	0.310776	-0.262586	32.1359
2	85.724	Marker1700051	0.616212	0.310776	-0.262586	32.1359
2	85.724	Marker631320	0.616212	0.310776	-0.262586	32.1359
2	85.724	Marker670027	0.616212	0.310776	-0.262586	32.1359
2	85.724	Marker2617683	0.616212	0.310776	-0.262586	32.1359
2	85.724	Marker2576335	0.616212	0.310776	-0.262586	32.1359
2	85.724	Marker1659913	0.616212	0.310776	-0.262586	32.1359
2	85.724	Marker2227039	0.616212	0.310776	-0.262586	32.1359
2	85.724	Marker1540401	0.616212	0.310776	-0.262586	32.1359
2	85.724	Marker1207640	0.616212	0.310776	-0.262586	32.1359
2	85.724	Marker853295	0.616212	0.310776	-0.262586	32.1359
2	85.724	Marker340972	0.616212	0.310776	-0.262586	32.1359
2	85.724	Marker968632	0.616212	0.310776	-0.262586	32.1359
2	85.724	Marker1876898	0.616212	0.310776	-0.262586	32.1359
2	85.724	Marker1661578	0.616212	0.310776	-0.262586	32.1359
2	85.724	Marker1015169	0.616212	0.310776	-0.262586	32.1359
2	85.724	Marker1281044	0.616212	0.310776	-0.262586	32.1359
2	85.724	Marker1058837	0.616212	0.310776	-0.262586	32.1359
2	85.724	Marker1212655	0.616212	0.310776	-0.262586	32.1359
2	86.227	Marker1821295	0.601683	0.311845	-0.258967	32.0485
2	86.227	Marker1044405	0.601683	0.311845	-0.258967	32.0485
2	86.227	Marker3493204	0.601683	0.311845	-0.258967	32.0485
2	86.227	Marker1667255	0.601683	0.311845	-0.258967	32.0485
2	86.227	Marker304827	0.601683	0.311845	-0.258967	32.0485
2	86.227	Marker251515	0.601683	0.311845	-0.258967	32.0485
2	86.227	Marker724537	0.601683	0.311845	-0.258967	32.0485
2	86.227	Marker3094822	0.601683	0.311845	-0.258967	32.0485
2	86.227	Marker3514583	0.601683	0.311845	-0.258967	32.0485
2	86.227	Marker699760	0.601683	0.311845	-0.258967	32.0485
2	86.227	Marker3557909	0.601683	0.311845	-0.258967	32.0485
2	86.227	Marker1859933	0.601683	0.311845	-0.258967	32.0485
2	86.227	Marker2598561	0.601683	0.311845	-0.258967	32.0485
2	86.227	Marker3467875	0.601683	0.311845	-0.258967	32.0485
2	86.227	Marker1138536	0.601683	0.311845	-0.258967	32.0485
2	86.228	Marker3162931	0.601683	0.311845	-0.258967	32.0485
2	86.228	Marker1983878	0.601683	0.311845	-0.258967	32.0485
2	86.228	Marker2122167	0.601683	0.311845	-0.258967	32.0485
2	86.228	Marker2430115	0.601683	0.311845	-0.258967	32.0485
2	86.228	Marker1115005	0.601683	0.311845	-0.258967	32.0485
2	86.228	Marker1187045	0.601683	0.311845	-0.258967	32.0485
2	86.228	Marker3080766	0.601683	0.311845	-0.258967	32.0485
2	86.228	Marker3563061	0.601683	0.311845	-0.258967	32.0485
2	86.228	Marker870229	0.601683	0.311845	-0.258967	32.0485
2	86.228	Marker3521034	0.601683	0.311845	-0.258967	32.0485
2	86.228	Marker749679	0.601683	0.311845	-0.258967	32.0485
2	86.228	Marker3474379	0.601683	0.311845	-0.258967	32.0485
2	86.228	Marker3263820	0.601683	0.311845	-0.258967	32.0485
2	86.228	Marker1232302	0.601683	0.311845	-0.258967	32.0485
2	86.228	Marker1043318	0.601683	0.311845	-0.258967	32.0485
2	86.228	Marker339601	0.601683	0.311845	-0.258967	32.0485
2	86.228	Marker294652	0.601683	0.311845	-0.258967	32.0485
2	86.228	Marker1594064	0.601683	0.311845	-0.258967	32.0485
2	86.228	Marker1560147	0.601683	0.311845	-0.258967	32.0485
2	86.228	Marker520666	0.601683	0.311845	-0.258967	32.0485
2	86.228	Marker2841212	0.601683	0.311845	-0.258967	32.0485
2	86.228	Marker2974913	0.601683	0.311845	-0.258967	32.0485
2	86.228	Marker1319828	0.601683	0.311845	-0.258967	32.0485
2	86.228	Marker3435131	0.601683	0.311845	-0.258967	32.0485
2	86.228	Marker1465865	0.601683	0.311845	-0.258967	32.0485
2	86.228	Marker829991	0.601683	0.311845	-0.258967	32.0485
2	86.228	Marker1458990	0.601683	0.311845	-0.258967	32.0485
2	86.228	Marker1761522	0.601683	0.311845	-0.258967	32.0485
2	86.228	Marker2598065	0.601683	0.311845	-0.258967	32.0485
2	86.228	Marker2966920	0.601683	0.311845	-0.258967	32.0485
2	86.228	Marker3132124	0.601683	0.311845	-0.258967	32.0485
2	86.228	Marker3052207	0.601683	0.311845	-0.258967	32.0485
2	86.228	Marker2124845	0.601683	0.311845	-0.258967	32.0485
2	86.228	Marker960017	0.601683	0.311845	-0.258967	32.0485
2	86.228	Marker2258494	0.601683	0.311845	-0.258967	32.0485
2	86.228	Marker3218183	0.601683	0.311845	-0.258967	32.0485
2	86.228	Marker1565144	0.601683	0.311845	-0.258967	32.0485
2	86.228	Marker2717253	0.601683	0.311845	-0.258967	32.0485
2	86.228	Marker3005589	0.601683	0.311845	-0.258967	32.0485
2	86.228	Marker2285549	0.601683	0.311845	-0.258967	32.0485
2	86.228	Marker272016	0.601683	0.311845	-0.258967	32.0485
2	86.228	Marker979111	0.601683	0.311845	-0.258967	32.0485
2	86.228	Marker3461499	0.601683	0.311845	-0.258967	32.0485
2	86.228	Marker1321183	0.601683	0.311845	-0.258967	32.0485
2	86.228	Marker3253015	0.601683	0.311845	-0.258967	32.0485
2	86.228	Marker1916259	0.601683	0.311845	-0.258967	32.0485
2	86.228	Marker1327495	0.601683	0.311845	-0.258967	32.0485
2	86.228	Marker2626448	0.601683	0.311845	-0.258967	32.0485
2	86.228	Marker3085220	0.601683	0.311845	-0.258967	32.0485
2	86.228	Marker278352	0.601683	0.311845	-0.258967	32.0485
2	86.228	Marker680401	0.601683	0.311845	-0.258967	32.0485
2	86.228	Marker646330	0.601683	0.311845	-0.258967	32.0485
2	86.228	Marker2407683	0.601683	0.311845	-0.258967	32.0485
2	86.479	Marker3511878	0.511813	0.308761	-0.245269	30.6879
2	86.479	Marker1447379	0.511813	0.308761	-0.245269	30.6879
2	86.479	Marker993122	0.511813	0.308761	-0.245269	30.6879
2	86.73	Marker865670	0.515208	0.308237	-0.247193	30.7343
2	86.982	Marker3201806	0.512802	0.307692	-0.249106	30.778
2	86.982	Marker2299243	0.512802	0.307692	-0.249106	30.778
2	86.982	Marker1680751	0.512802	0.307692	-0.249106	30.778
2	86.982	Marker1051394	0.512802	0.307692	-0.249106	30.778
2	87.233	Marker3219129	0.608145	0.310776	-0.262586	32.1359
2	87.233	Marker2101621	0.608145	0.310776	-0.262586	32.1359
2	87.233	Marker2151649	0.608145	0.310776	-0.262586	32.1359
2	87.233	Marker1232160	0.608145	0.310776	-0.262586	32.1359
2	87.233	Marker3131664	0.608145	0.310776	-0.262586	32.1359
2	87.233	Marker1476983	0.608145	0.310776	-0.262586	32.1359
2	87.233	Marker3409314	0.608145	0.310776	-0.262586	32.1359
2	87.233	Marker2917240	0.608145	0.310776	-0.262586	32.1359
2	87.233	Marker2528980	0.608145	0.310776	-0.262586	32.1359
2	87.233	Marker2609120	0.608145	0.310776	-0.262586	32.1359
2	87.233	Marker3420792	0.608145	0.310776	-0.262586	32.1359
2	87.233	Marker1957078	0.608145	0.310776	-0.262586	32.1359
2	87.233	Marker3538908	0.608145	0.310776	-0.262586	32.1359
2	87.233	Marker420838	0.608145	0.310776	-0.262586	32.1359
2	87.233	Marker3424651	0.608145	0.310776	-0.262586	32.1359
2	87.233	Marker2741671	0.608145	0.310776	-0.262586	32.1359
2	87.233	Marker3043569	0.608145	0.310776	-0.262586	32.1359
2	87.233	Marker700806	0.608145	0.310776	-0.262586	32.1359
2	87.233	Marker1896381	0.608145	0.310776	-0.262586	32.1359
2	87.233	Marker1307748	0.608145	0.310776	-0.262586	32.1359
2	87.233	Marker979002	0.608145	0.310776	-0.262586	32.1359
2	87.233	Marker1967773	0.608145	0.310776	-0.262586	32.1359
2	87.233	Marker770197	0.608145	0.310776	-0.262586	32.1359
2	87.233	Marker876279	0.608145	0.310776	-0.262586	32.1359
2	87.233	Marker1479612	0.608145	0.310776	-0.262586	32.1359
2	87.233	Marker1605632	0.608145	0.310776	-0.262586	32.1359
2	87.233	Marker2441309	0.608145	0.310776	-0.262586	32.1359
2	87.233	Marker797522	0.608145	0.310776	-0.262586	32.1359
2	87.233	Marker2443618	0.608145	0.310776	-0.262586	32.1359
2	87.233	Marker884332	0.608145	0.310776	-0.262586	32.1359
2	87.233	Marker1141340	0.608145	0.310776	-0.262586	32.1359
2	87.233	Marker579884	0.608145	0.310776	-0.262586	32.1359
2	87.233	Marker244913	0.608145	0.310776	-0.262586	32.1359
2	87.233	Marker2819505	0.608145	0.310776	-0.262586	32.1359
2	87.233	Marker3522326	0.608145	0.310776	-0.262586	32.1359
2	87.233	Marker970736	0.608145	0.310776	-0.262586	32.1359
2	87.233	Marker2480757	0.608145	0.310776	-0.262586	32.1359
2	87.233	Marker2089424	0.608145	0.310776	-0.262586	32.1359
2	87.233	Marker1280129	0.608145	0.310776	-0.262586	32.1359
2	87.233	Marker1782984	0.608145	0.310776	-0.262586	32.1359
2	87.233	Marker2384194	0.608145	0.310776	-0.262586	32.1359
2	87.233	Marker1976244	0.608145	0.310776	-0.262586	32.1359
2	87.233	Marker3023086	0.608145	0.310776	-0.262586	32.1359
2	87.233	Marker1158557	0.608145	0.310776	-0.262586	32.1359
2	87.233	Marker1628805	0.608145	0.310776	-0.262586	32.1359
2	87.233	Marker2229762	0.608145	0.310776	-0.262586	32.1359
2	87.233	Marker664929	0.608145	0.310776	-0.262586	32.1359
2	87.233	Marker2724000	0.608145	0.310776	-0.262586	32.1359
2	87.233	Marker1953743	0.608145	0.310776	-0.262586	32.1359
2	87.233	Marker3231871	0.608145	0.310776	-0.262586	32.1359
2	87.233	Marker2099460	0.608145	0.310776	-0.262586	32.1359
2	87.233	Marker2435008	0.608145	0.310776	-0.262586	32.1359
2	87.233	Marker1798900	0.608145	0.310776	-0.262586	32.1359
2	87.233	Marker1868361	0.608145	0.310776	-0.262586	32.1359
2	87.233	Marker611356	0.608145	0.310776	-0.262586	32.1359
2	87.233	Marker2934734	0.608145	0.310776	-0.262586	32.1359
2	87.233	Marker2589033	0.608145	0.310776	-0.262586	32.1359
2	87.233	Marker3198351	0.608145	0.310776	-0.262586	32.1359
2	87.233	Marker3232154	0.608145	0.310776	-0.262586	32.1359
2	87.233	Marker476903	0.608145	0.310776	-0.262586	32.1359
2	87.233	Marker434213	0.608145	0.310776	-0.262586	32.1359
2	87.233	Marker1354662	0.608145	0.310776	-0.262586	32.1359
2	87.233	Marker1113672	0.608145	0.310776	-0.262586	32.1359
2	87.233	Marker1249640	0.608145	0.310776	-0.262586	32.1359
2	87.233	Marker3028545	0.608145	0.310776	-0.262586	32.1359
2	87.233	Marker2414946	0.608145	0.310776	-0.262586	32.1359
2	87.233	Marker3218235	0.608145	0.310776	-0.262586	32.1359
2	87.233	Marker3342976	0.608145	0.310776	-0.262586	32.1359
2	87.233	Marker2880067	0.608145	0.310776	-0.262586	32.1359
2	87.233	Marker2964164	0.608145	0.310776	-0.262586	32.1359
2	87.233	Marker2413710	0.608145	0.310776	-0.262586	32.1359
2	87.233	Marker3122834	0.608145	0.310776	-0.262586	32.1359
2	87.233	Marker1105264	0.608145	0.310776	-0.262586	32.1359
2	87.233	Marker3464347	0.608145	0.310776	-0.262586	32.1359
2	87.233	Marker1697288	0.608145	0.310776	-0.262586	32.1359
2	87.233	Marker658838	0.608145	0.310776	-0.262586	32.1359
2	87.233	Marker728391	0.608145	0.310776	-0.262586	32.1359
2	87.484	Marker1550440	0.611624	0.311321	-0.260782	32.0936
2	87.484	Marker1381712	0.611624	0.311321	-0.260782	32.0936
2	87.484	Marker2232376	0.611624	0.311321	-0.260782	32.0936
2	87.484	Marker1220316	0.611624	0.311321	-0.260782	32.0936
2	87.484	Marker2743170	0.611624	0.311321	-0.260782	32.0936
2	87.484	Marker506907	0.611624	0.311321	-0.260782	32.0936
2	87.484	Marker2545003	0.611624	0.311321	-0.260782	32.0936
2	87.484	Marker3186811	0.611624	0.311321	-0.260782	32.0936
2	87.484	Marker2685527	0.611624	0.311321	-0.260782	32.0936
2	87.484	Marker2532919	0.611624	0.311321	-0.260782	32.0936
2	87.484	Marker3501480	0.611624	0.311321	-0.260782	32.0936
2	87.484	Marker456477	0.611624	0.311321	-0.260782	32.0936
2	87.484	Marker3459778	0.611624	0.311321	-0.260782	32.0936
2	87.484	Marker3568843	0.611624	0.311321	-0.260782	32.0936
2	87.484	Marker1100283	0.611624	0.311321	-0.260782	32.0936
2	87.484	Marker2197128	0.611624	0.311321	-0.260782	32.0936
2	87.484	Marker843703	0.611624	0.311321	-0.260782	32.0936
2	87.484	Marker3476512	0.611624	0.311321	-0.260782	32.0936
2	87.484	Marker1045909	0.611624	0.311321	-0.260782	32.0936
2	87.484	Marker557780	0.611624	0.311321	-0.260782	32.0936
2	87.484	Marker660926	0.611624	0.311321	-0.260782	32.0936
2	87.484	Marker2900709	0.611624	0.311321	-0.260782	32.0936
2	87.484	Marker1504395	0.611624	0.311321	-0.260782	32.0936
2	87.484	Marker1370994	0.611624	0.311321	-0.260782	32.0936
2	87.484	Marker1257936	0.611624	0.311321	-0.260782	32.0936
2	87.484	Marker3123705	0.611624	0.311321	-0.260782	32.0936
2	87.484	Marker2056908	0.611624	0.311321	-0.260782	32.0936
2	87.484	Marker2087851	0.611624	0.311321	-0.260782	32.0936
2	87.484	Marker2503712	0.611624	0.311321	-0.260782	32.0936
2	87.484	Marker494841	0.611624	0.311321	-0.260782	32.0936
2	87.484	Marker2653095	0.611624	0.311321	-0.260782	32.0936
2	87.484	Marker2057859	0.611624	0.311321	-0.260782	32.0936
2	87.484	Marker306531	0.611624	0.311321	-0.260782	32.0936
2	87.484	Marker1560660	0.611624	0.311321	-0.260782	32.0936
2	87.484	Marker1473488	0.611624	0.311321	-0.260782	32.0936
2	87.484	Marker250677	0.611624	0.311321	-0.260782	32.0936
2	87.484	Marker2267064	0.611624	0.311321	-0.260782	32.0936
2	87.484	Marker1765616	0.611624	0.311321	-0.260782	32.0936
2	87.484	Marker1000039	0.611624	0.311321	-0.260782	32.0936
2	87.484	Marker2577637	0.611624	0.311321	-0.260782	32.0936
2	87.484	Marker1409355	0.611624	0.311321	-0.260782	32.0936
2	87.484	Marker444636	0.611624	0.311321	-0.260782	32.0936
2	87.484	Marker2818725	0.611624	0.311321	-0.260782	32.0936
2	87.484	Marker3178017	0.611624	0.311321	-0.260782	32.0936
2	87.484	Marker1189775	0.611624	0.311321	-0.260782	32.0936
2	87.484	Marker747394	0.611624	0.311321	-0.260782	32.0936
2	87.484	Marker2327072	0.611624	0.311321	-0.260782	32.0936
2	87.484	Marker712977	0.611624	0.311321	-0.260782	32.0936
2	87.484	Marker2678197	0.611624	0.311321	-0.260782	32.0936
2	87.484	Marker1517079	0.611624	0.311321	-0.260782	32.0936
2	87.484	Marker2539419	0.611624	0.311321	-0.260782	32.0936
2	87.484	Marker758708	0.611624	0.311321	-0.260782	32.0936
2	87.484	Marker2093556	0.611624	0.311321	-0.260782	32.0936
2	87.484	Marker1483037	0.611624	0.311321	-0.260782	32.0936
2	87.484	Marker1221539	0.611624	0.311321	-0.260782	32.0936
2	87.484	Marker2210827	0.611624	0.311321	-0.260782	32.0936
2	87.484	Marker1346979	0.611624	0.311321	-0.260782	32.0936
2	87.484	Marker1533193	0.611624	0.311321	-0.260782	32.0936
2	87.484	Marker3172200	0.611624	0.311321	-0.260782	32.0936
2	87.484	Marker1176278	0.611624	0.311321	-0.260782	32.0936
2	87.484	Marker953741	0.611624	0.311321	-0.260782	32.0936
2	87.484	Marker3488059	0.611624	0.311321	-0.260782	32.0936
2	87.484	Marker3455915	0.611624	0.311321	-0.260782	32.0936
2	87.484	Marker3068322	0.611624	0.311321	-0.260782	32.0936
2	87.484	Marker1718953	0.611624	0.311321	-0.260782	32.0936
2	87.484	Marker438696	0.611624	0.311321	-0.260782	32.0936
2	87.484	Marker634504	0.611624	0.311321	-0.260782	32.0936
2	87.484	Marker2010531	0.611624	0.311321	-0.260782	32.0936
2	87.484	Marker3132557	0.611624	0.311321	-0.260782	32.0936
2	87.484	Marker505464	0.611624	0.311321	-0.260782	32.0936
2	87.484	Marker1602757	0.611624	0.311321	-0.260782	32.0936
2	87.484	Marker753451	0.611624	0.311321	-0.260782	32.0936
2	87.484	Marker1038313	0.611624	0.311321	-0.260782	32.0936
2	87.987	Marker3058181	0.56813	0.304487	-0.255037	30.6987
2	87.987	Marker1588178	0.56813	0.304487	-0.255037	30.6987
2	87.987	Marker2056317	0.56813	0.304487	-0.255037	30.6987
2	87.987	Marker2010059	0.56813	0.304487	-0.255037	30.6987
2	87.987	Marker3029237	0.56813	0.304487	-0.255037	30.6987
2	87.987	Marker2821285	0.56813	0.304487	-0.255037	30.6987
2	87.987	Marker1183219	0.56813	0.304487	-0.255037	30.6987
2	87.987	Marker3565516	0.56813	0.304487	-0.255037	30.6987
2	87.987	Marker1551009	0.56813	0.304487	-0.255037	30.6987
2	87.987	Marker2343319	0.56813	0.304487	-0.255037	30.6987
2	87.987	Marker3111469	0.56813	0.304487	-0.255037	30.6987
2	87.987	Marker2552336	0.56813	0.304487	-0.255037	30.6987
2	87.987	Marker3152359	0.56813	0.304487	-0.255037	30.6987
2	87.987	Marker1342925	0.56813	0.304487	-0.255037	30.6987
2	87.987	Marker3208107	0.56813	0.304487	-0.255037	30.6987
2	87.987	Marker1899087	0.56813	0.304487	-0.255037	30.6987
2	87.987	Marker1515028	0.56813	0.304487	-0.255037	30.6987
2	87.987	Marker1328014	0.56813	0.304487	-0.255037	30.6987
2	87.987	Marker370563	0.56813	0.304487	-0.255037	30.6987
2	87.987	Marker355810	0.56813	0.304487	-0.255037	30.6987
2	87.987	Marker2038614	0.56813	0.304487	-0.255037	30.6987
2	87.987	Marker3292734	0.56813	0.304487	-0.255037	30.6987
2	87.987	Marker1612141	0.56813	0.304487	-0.255037	30.6987
2	87.987	Marker1063950	0.56813	0.304487	-0.255037	30.6987
2	87.987	Marker2458278	0.56813	0.304487	-0.255037	30.6987
2	87.987	Marker943896	0.56813	0.304487	-0.255037	30.6987
2	87.987	Marker3349519	0.56813	0.304487	-0.255037	30.6987
2	87.987	Marker321630	0.56813	0.304487	-0.255037	30.6987
2	88.239	Marker1537131	0.607349	0.311321	-0.260782	32.0936
2	88.239	Marker3111585	0.607349	0.311321	-0.260782	32.0936
2	88.239	Marker2336786	0.607349	0.311321	-0.260782	32.0936
2	88.239	Marker397312	0.607349	0.311321	-0.260782	32.0936
2	88.239	Marker1252517	0.607349	0.311321	-0.260782	32.0936
2	88.239	Marker2327776	0.607349	0.311321	-0.260782	32.0936
2	88.239	Marker828626	0.607349	0.311321	-0.260782	32.0936
2	88.239	Marker2068102	0.607349	0.311321	-0.260782	32.0936
2	88.239	Marker1005267	0.607349	0.311321	-0.260782	32.0936
2	88.239	Marker1062062	0.607349	0.311321	-0.260782	32.0936
2	88.239	Marker666881	0.607349	0.311321	-0.260782	32.0936
2	88.239	Marker1360425	0.607349	0.311321	-0.260782	32.0936
2	88.239	Marker737335	0.607349	0.311321	-0.260782	32.0936
2	88.239	Marker2604846	0.607349	0.311321	-0.260782	32.0936
2	88.239	Marker297139	0.607349	0.311321	-0.260782	32.0936
2	88.239	Marker774835	0.607349	0.311321	-0.260782	32.0936
2	88.239	Marker1201535	0.607349	0.311321	-0.260782	32.0936
2	88.49	Marker2002420	0.605665	0.311845	-0.258967	32.0485
2	88.49	Marker1174208	0.605665	0.311845	-0.258967	32.0485
2	88.49	Marker384506	0.605665	0.311845	-0.258967	32.0485
2	88.49	Marker1358395	0.605665	0.311845	-0.258967	32.0485
2	88.49	Marker2074415	0.605665	0.311845	-0.258967	32.0485
2	88.49	Marker3354833	0.605665	0.311845	-0.258967	32.0485
2	88.49	Marker1810191	0.605665	0.311845	-0.258967	32.0485
2	88.49	Marker2404864	0.605665	0.311845	-0.258967	32.0485
2	88.49	Marker1103298	0.605665	0.311845	-0.258967	32.0485
2	88.49	Marker2124389	0.605665	0.311845	-0.258967	32.0485
2	88.49	Marker827975	0.605665	0.311845	-0.258967	32.0485
2	88.49	Marker2243839	0.605665	0.311845	-0.258967	32.0485
2	88.49	Marker1400198	0.605665	0.311845	-0.258967	32.0485
2	88.742	Marker1699300	0.605779	0.311321	-0.260782	32.0936
2	88.742	Marker626698	0.605779	0.311321	-0.260782	32.0936
2	88.742	Marker2812061	0.605779	0.311321	-0.260782	32.0936
2	88.742	Marker576418	0.605779	0.311321	-0.260782	32.0936
2	88.742	Marker1765951	0.605779	0.311321	-0.260782	32.0936
2	88.742	Marker3090850	0.605779	0.311321	-0.260782	32.0936
2	88.742	Marker3212349	0.605779	0.311321	-0.260782	32.0936
2	88.742	Marker3366346	0.605779	0.311321	-0.260782	32.0936
2	88.742	Marker634540	0.605779	0.311321	-0.260782	32.0936
2	88.742	Marker2357166	0.605779	0.311321	-0.260782	32.0936
2	88.742	Marker2226112	0.605779	0.311321	-0.260782	32.0936
2	88.742	Marker1344375	0.605779	0.311321	-0.260782	32.0936
2	88.742	Marker436792	0.605779	0.311321	-0.260782	32.0936
2	88.742	Marker1461350	0.605779	0.311321	-0.260782	32.0936
2	88.742	Marker2719693	0.605779	0.311321	-0.260782	32.0936
2	88.742	Marker360973	0.605779	0.311321	-0.260782	32.0936
2	88.742	Marker3492673	0.605779	0.311321	-0.260782	32.0936
2	88.742	Marker1285267	0.605779	0.311321	-0.260782	32.0936
2	88.742	Marker991102	0.605779	0.311321	-0.260782	32.0936
2	88.742	Marker2284042	0.605779	0.311321	-0.260782	32.0936
2	88.742	Marker1871036	0.605779	0.311321	-0.260782	32.0936
2	88.742	Marker1760753	0.605779	0.311321	-0.260782	32.0936
2	88.742	Marker1217199	0.605779	0.311321	-0.260782	32.0936
2	88.742	Marker1385885	0.605779	0.311321	-0.260782	32.0936
2	88.742	Marker2678515	0.605779	0.311321	-0.260782	32.0936
2	88.742	Marker2394025	0.605779	0.311321	-0.260782	32.0936
2	88.742	Marker3515520	0.605779	0.311321	-0.260782	32.0936
2	88.742	Marker1633093	0.605779	0.311321	-0.260782	32.0936
2	88.742	Marker726065	0.605779	0.311321	-0.260782	32.0936
2	88.742	Marker2771077	0.605779	0.311321	-0.260782	32.0936
2	88.742	Marker1203073	0.605779	0.311321	-0.260782	32.0936
2	88.742	Marker2310974	0.605779	0.311321	-0.260782	32.0936
2	88.993	Marker3001198	0.566103	0.305031	-0.253201	30.6563
2	88.993	Marker844165	0.566103	0.305031	-0.253201	30.6563
2	88.993	Marker269102	0.566103	0.305031	-0.253201	30.6563
2	88.993	Marker326823	0.566103	0.305031	-0.253201	30.6563
2	88.993	Marker2725216	0.566103	0.305031	-0.253201	30.6563
2	88.993	Marker3147453	0.566103	0.305031	-0.253201	30.6563
2	88.993	Marker583504	0.566103	0.305031	-0.253201	30.6563
2	88.993	Marker1641107	0.566103	0.305031	-0.253201	30.6563
2	88.993	Marker2264464	0.566103	0.305031	-0.253201	30.6563
2	88.993	Marker3355451	0.566103	0.305031	-0.253201	30.6563
2	89.244	Marker1750682	0.566073	0.304487	-0.255037	30.6987
2	89.244	Marker1883343	0.566073	0.304487	-0.255037	30.6987
2	89.244	Marker2769535	0.566073	0.304487	-0.255037	30.6987
2	89.244	Marker2675320	0.566073	0.304487	-0.255037	30.6987
2	89.244	Marker2494270	0.566073	0.304487	-0.255037	30.6987
2	89.244	Marker2369002	0.566073	0.304487	-0.255037	30.6987
2	89.244	Marker2313628	0.566073	0.304487	-0.255037	30.6987
2	89.244	Marker382069	0.566073	0.304487	-0.255037	30.6987
2	89.244	Marker2743225	0.566073	0.304487	-0.255037	30.6987
2	89.244	Marker1132626	0.566073	0.304487	-0.255037	30.6987
2	89.244	Marker387872	0.566073	0.304487	-0.255037	30.6987
2	89.244	Marker1420746	0.566073	0.304487	-0.255037	30.6987
2	89.244	Marker1759220	0.566073	0.304487	-0.255037	30.6987
2	89.244	Marker435532	0.566073	0.304487	-0.255037	30.6987
2	89.244	Marker322895	0.566073	0.304487	-0.255037	30.6987
2	89.244	Marker625595	0.566073	0.304487	-0.255037	30.6987
2	89.497	Marker2543343	0.592936	0.310319	-0.262037	32.0302
2	89.748	Marker1046741	0.605717	0.310776	-0.262586	32.1359
2	89.748	Marker1041330	0.605717	0.310776	-0.262586	32.1359
2	89.748	Marker3545803	0.605717	0.310776	-0.262586	32.1359
2	89.748	Marker915189	0.605717	0.310776	-0.262586	32.1359
2	89.748	Marker2785294	0.605717	0.310776	-0.262586	32.1359
2	89.748	Marker3243583	0.605717	0.310776	-0.262586	32.1359
2	89.748	Marker2680856	0.605717	0.310776	-0.262586	32.1359
2	89.748	Marker291816	0.605717	0.310776	-0.262586	32.1359
2	89.748	Marker1188654	0.605717	0.310776	-0.262586	32.1359
2	89.748	Marker3374930	0.605717	0.310776	-0.262586	32.1359
2	89.748	Marker1419814	0.605717	0.310776	-0.262586	32.1359
2	89.748	Marker3189480	0.605717	0.310776	-0.262586	32.1359
2	89.748	Marker2536938	0.605717	0.310776	-0.262586	32.1359
2	89.748	Marker2936600	0.605717	0.310776	-0.262586	32.1359
2	89.748	Marker313137	0.605717	0.310776	-0.262586	32.1359
2	89.748	Marker1004014	0.605717	0.310776	-0.262586	32.1359
2	89.748	Marker2523668	0.605717	0.310776	-0.262586	32.1359
2	89.748	Marker1678763	0.605717	0.310776	-0.262586	32.1359
2	89.748	Marker2481625	0.605717	0.310776	-0.262586	32.1359
2	89.748	Marker2022568	0.605717	0.310776	-0.262586	32.1359
2	89.748	Marker2478137	0.605717	0.310776	-0.262586	32.1359
2	89.748	Marker2030481	0.605717	0.310776	-0.262586	32.1359
2	89.748	Marker747705	0.605717	0.310776	-0.262586	32.1359
2	89.748	Marker2303779	0.605717	0.310776	-0.262586	32.1359
2	89.748	Marker429112	0.605717	0.310776	-0.262586	32.1359
2	89.748	Marker1421203	0.605717	0.310776	-0.262586	32.1359
2	89.748	Marker2619684	0.605717	0.310776	-0.262586	32.1359
2	89.748	Marker1326030	0.605717	0.310776	-0.262586	32.1359
2	89.748	Marker2517455	0.605717	0.310776	-0.262586	32.1359
2	89.748	Marker3551570	0.605717	0.310776	-0.262586	32.1359
2	89.748	Marker2975019	0.605717	0.310776	-0.262586	32.1359
2	89.748	Marker1171241	0.605717	0.310776	-0.262586	32.1359
2	89.748	Marker1184442	0.605717	0.310776	-0.262586	32.1359
2	89.748	Marker3087287	0.605717	0.310776	-0.262586	32.1359
2	89.748	Marker3074848	0.605717	0.310776	-0.262586	32.1359
2	89.748	Marker1166525	0.605717	0.310776	-0.262586	32.1359
2	89.748	Marker616254	0.605717	0.310776	-0.262586	32.1359
2	89.748	Marker2046392	0.605717	0.310776	-0.262586	32.1359
2	89.748	Marker3460064	0.605717	0.310776	-0.262586	32.1359
2	89.748	Marker3521102	0.605717	0.310776	-0.262586	32.1359
2	89.748	Marker3408065	0.605717	0.310776	-0.262586	32.1359
2	89.748	Marker290223	0.605717	0.310776	-0.262586	32.1359
2	89.748	Marker2036912	0.605717	0.310776	-0.262586	32.1359
2	89.748	Marker2577884	0.605717	0.310776	-0.262586	32.1359
2	89.748	Marker1895937	0.605717	0.310776	-0.262586	32.1359
2	89.748	Marker3039601	0.605717	0.310776	-0.262586	32.1359
2	89.748	Marker3140322	0.605717	0.310776	-0.262586	32.1359
2	89.748	Marker2161233	0.605717	0.310776	-0.262586	32.1359
2	89.748	Marker2723289	0.605717	0.310776	-0.262586	32.1359
2	89.748	Marker2248778	0.605717	0.310776	-0.262586	32.1359
2	89.999	Marker252006	0.606857	0.311321	-0.260782	32.0936
2	89.999	Marker1867683	0.606857	0.311321	-0.260782	32.0936
2	89.999	Marker3277501	0.606857	0.311321	-0.260782	32.0936
2	89.999	Marker3587995	0.606857	0.311321	-0.260782	32.0936
2	89.999	Marker3221028	0.606857	0.311321	-0.260782	32.0936
2	89.999	Marker1142135	0.606857	0.311321	-0.260782	32.0936
2	89.999	Marker1381628	0.606857	0.311321	-0.260782	32.0936
2	89.999	Marker872858	0.606857	0.311321	-0.260782	32.0936
2	89.999	Marker2062443	0.606857	0.311321	-0.260782	32.0936
2	89.999	Marker2167713	0.606857	0.311321	-0.260782	32.0936
2	89.999	Marker2366958	0.606857	0.311321	-0.260782	32.0936
2	89.999	Marker508047	0.606857	0.311321	-0.260782	32.0936
2	89.999	Marker3202941	0.606857	0.311321	-0.260782	32.0936
2	89.999	Marker1365017	0.606857	0.311321	-0.260782	32.0936
2	89.999	Marker2314063	0.606857	0.311321	-0.260782	32.0936
2	89.999	Marker2439955	0.606857	0.311321	-0.260782	32.0936
2	89.999	Marker2476917	0.606857	0.311321	-0.260782	32.0936
2	89.999	Marker3187528	0.606857	0.311321	-0.260782	32.0936
2	89.999	Marker289870	0.606857	0.311321	-0.260782	32.0936
2	89.999	Marker1024129	0.606857	0.311321	-0.260782	32.0936
2	89.999	Marker3106583	0.606857	0.311321	-0.260782	32.0936
2	89.999	Marker2065389	0.606857	0.311321	-0.260782	32.0936
2	89.999	Marker2209895	0.606857	0.311321	-0.260782	32.0936
2	90.25	Marker3386791	0.605695	0.311845	-0.258967	32.0485
2	90.25	Marker864322	0.605695	0.311845	-0.258967	32.0485
2	90.25	Marker516261	0.605695	0.311845	-0.258967	32.0485
2	90.25	Marker413739	0.605695	0.311845	-0.258967	32.0485
2	90.25	Marker710289	0.605695	0.311845	-0.258967	32.0485
2	90.25	Marker803077	0.605695	0.311845	-0.258967	32.0485
2	90.25	Marker2656704	0.605695	0.311845	-0.258967	32.0485
2	90.25	Marker1097070	0.605695	0.311845	-0.258967	32.0485
2	90.25	Marker1316558	0.605695	0.311845	-0.258967	32.0485
2	90.25	Marker3305253	0.605695	0.311845	-0.258967	32.0485
2	90.25	Marker499554	0.605695	0.311845	-0.258967	32.0485
2	90.25	Marker1476371	0.605695	0.311845	-0.258967	32.0485
2	90.25	Marker2082071	0.605695	0.311845	-0.258967	32.0485
2	90.25	Marker705085	0.605695	0.311845	-0.258967	32.0485
2	90.25	Marker1644217	0.605695	0.311845	-0.258967	32.0485
2	90.25	Marker711623	0.605695	0.311845	-0.258967	32.0485
2	90.25	Marker343757	0.605695	0.311845	-0.258967	32.0485
2	90.502	Marker2978462	0.606735	0.31235	-0.257139	32.0008
2	90.502	Marker478515	0.606735	0.31235	-0.257139	32.0008
2	90.502	Marker879341	0.606735	0.31235	-0.257139	32.0008
2	90.502	Marker866343	0.606735	0.31235	-0.257139	32.0008
2	90.502	Marker667646	0.606735	0.31235	-0.257139	32.0008
2	90.502	Marker3455966	0.606735	0.31235	-0.257139	32.0008
2	90.502	Marker3194393	0.606735	0.31235	-0.257139	32.0008
2	90.502	Marker3228962	0.606735	0.31235	-0.257139	32.0008
2	90.502	Marker1507829	0.606735	0.31235	-0.257139	32.0008
2	90.502	Marker2760908	0.606735	0.31235	-0.257139	32.0008
2	90.502	Marker2027425	0.606735	0.31235	-0.257139	32.0008
2	90.502	Marker2385379	0.606735	0.31235	-0.257139	32.0008
2	90.502	Marker873322	0.606735	0.31235	-0.257139	32.0008
2	90.502	Marker343031	0.606735	0.31235	-0.257139	32.0008
2	90.502	Marker583711	0.606735	0.31235	-0.257139	32.0008
2	90.502	Marker2461078	0.606735	0.31235	-0.257139	32.0008
2	90.502	Marker2876413	0.606735	0.31235	-0.257139	32.0008
2	90.502	Marker374209	0.606735	0.31235	-0.257139	32.0008
2	90.502	Marker2693283	0.606735	0.31235	-0.257139	32.0008
2	90.502	Marker664947	0.606735	0.31235	-0.257139	32.0008
2	90.502	Marker1125006	0.606735	0.31235	-0.257139	32.0008
2	90.502	Marker1078460	0.606735	0.31235	-0.257139	32.0008
2	90.502	Marker800952	0.606735	0.31235	-0.257139	32.0008
2	90.502	Marker2245677	0.606735	0.31235	-0.257139	32.0008
2	90.502	Marker1949873	0.606735	0.31235	-0.257139	32.0008
2	90.502	Marker476847	0.606735	0.31235	-0.257139	32.0008
2	90.502	Marker677410	0.606735	0.31235	-0.257139	32.0008
2	90.502	Marker500531	0.606735	0.31235	-0.257139	32.0008
2	90.502	Marker1818748	0.606735	0.31235	-0.257139	32.0008
2	90.502	Marker3287323	0.606735	0.31235	-0.257139	32.0008
2	90.502	Marker3037547	0.606735	0.31235	-0.257139	32.0008
2	90.502	Marker3554324	0.606735	0.31235	-0.257139	32.0008
2	90.753	Marker2702432	0.605695	0.311845	-0.258967	32.0485
2	90.753	Marker725935	0.605695	0.311845	-0.258967	32.0485
2	90.753	Marker3166434	0.605695	0.311845	-0.258967	32.0485
2	90.753	Marker1562495	0.605695	0.311845	-0.258967	32.0485
2	90.753	Marker805787	0.605695	0.311845	-0.258967	32.0485
2	90.753	Marker2478209	0.605695	0.311845	-0.258967	32.0485
2	90.753	Marker3358311	0.605695	0.311845	-0.258967	32.0485
2	90.753	Marker1930328	0.605695	0.311845	-0.258967	32.0485
2	90.753	Marker2579818	0.605695	0.311845	-0.258967	32.0485
2	90.753	Marker261704	0.605695	0.311845	-0.258967	32.0485
2	90.753	Marker1879803	0.605695	0.311845	-0.258967	32.0485
2	90.753	Marker313706	0.605695	0.311845	-0.258967	32.0485
2	90.753	Marker1361137	0.605695	0.311845	-0.258967	32.0485
2	90.753	Marker887391	0.605695	0.311845	-0.258967	32.0485
2	90.753	Marker2871924	0.605695	0.311845	-0.258967	32.0485
2	90.753	Marker375698	0.605695	0.311845	-0.258967	32.0485
2	90.753	Marker3521160	0.605695	0.311845	-0.258967	32.0485
2	90.753	Marker829430	0.605695	0.311845	-0.258967	32.0485
2	90.753	Marker2650844	0.605695	0.311845	-0.258967	32.0485
2	90.753	Marker3269532	0.605695	0.311845	-0.258967	32.0485
2	90.753	Marker544468	0.605695	0.311845	-0.258967	32.0485
2	90.753	Marker1864270	0.605695	0.311845	-0.258967	32.0485
2	90.753	Marker2114924	0.605695	0.311845	-0.258967	32.0485
2	90.753	Marker2546543	0.605695	0.311845	-0.258967	32.0485
2	90.753	Marker1130242	0.605695	0.311845	-0.258967	32.0485
2	90.753	Marker374770	0.605695	0.311845	-0.258967	32.0485
2	90.753	Marker993985	0.605695	0.311845	-0.258967	32.0485
2	90.753	Marker3266631	0.605695	0.311845	-0.258967	32.0485
2	90.753	Marker2207491	0.605695	0.311845	-0.258967	32.0485
2	90.753	Marker936484	0.605695	0.311845	-0.258967	32.0485
2	90.753	Marker3252789	0.605695	0.311845	-0.258967	32.0485
2	90.753	Marker1079688	0.605695	0.311845	-0.258967	32.0485
2	90.753	Marker2177608	0.605695	0.311845	-0.258967	32.0485
2	90.753	Marker3211631	0.605695	0.311845	-0.258967	32.0485
2	90.753	Marker475703	0.605695	0.311845	-0.258967	32.0485
2	90.753	Marker326077	0.605695	0.311845	-0.258967	32.0485
2	90.753	Marker2045992	0.605695	0.311845	-0.258967	32.0485
2	90.753	Marker1510675	0.605695	0.311845	-0.258967	32.0485
2	90.753	Marker2301501	0.605695	0.311845	-0.258967	32.0485
2	90.753	Marker3298073	0.605695	0.311845	-0.258967	32.0485
2	90.753	Marker2100835	0.605695	0.311845	-0.258967	32.0485
2	90.753	Marker2159403	0.605695	0.311845	-0.258967	32.0485
2	90.753	Marker1243665	0.605695	0.311845	-0.258967	32.0485
2	90.753	Marker1622831	0.605695	0.311845	-0.258967	32.0485
2	90.753	Marker2238050	0.605695	0.311845	-0.258967	32.0485
2	90.753	Marker484132	0.605695	0.311845	-0.258967	32.0485
2	90.753	Marker3201417	0.605695	0.311845	-0.258967	32.0485
2	90.753	Marker2435019	0.605695	0.311845	-0.258967	32.0485
2	90.753	Marker1611306	0.605695	0.311845	-0.258967	32.0485
2	90.753	Marker3505919	0.605695	0.311845	-0.258967	32.0485
2	90.753	Marker2927755	0.605695	0.311845	-0.258967	32.0485
2	90.753	Marker2677501	0.605695	0.311845	-0.258967	32.0485
2	90.753	Marker591664	0.605695	0.311845	-0.258967	32.0485
2	90.753	Marker2028466	0.605695	0.311845	-0.258967	32.0485
2	91.004	Marker1026192	0.481477	0.305556	-0.251355	30.6113
2	91.004	Marker2038374	0.481477	0.305556	-0.251355	30.6113
2	91.004	Marker1972726	0.481477	0.305556	-0.251355	30.6113
2	91.004	Marker1789048	0.481477	0.305556	-0.251355	30.6113
2	91.004	Marker815437	0.481477	0.305556	-0.251355	30.6113
2	91.004	Marker823021	0.481477	0.305556	-0.251355	30.6113
2	91.004	Marker2560303	0.481477	0.305556	-0.251355	30.6113
2	91.004	Marker365987	0.481477	0.305556	-0.251355	30.6113
2	91.004	Marker2813797	0.481477	0.305556	-0.251355	30.6113
2	91.004	Marker1605590	0.481477	0.305556	-0.251355	30.6113
2	91.255	Marker2089843	0.376974	0.299495	-0.243939	29.2533
2	91.255	Marker1377049	0.376974	0.299495	-0.243939	29.2533
2	91.758	Marker2841756	0.288417	0.293127	-0.238619	28.0142
2	91.758	Marker3501083	0.288417	0.293127	-0.238619	28.0142
2	91.758	Marker1991526	0.288417	0.293127	-0.238619	28.0142
2	92.009	Marker3325816	0.247083	0.287488	-0.231591	26.7985
2	92.009	Marker507333	0.247083	0.287488	-0.231591	26.7985
2	92.009	Marker3194788	0.247083	0.287488	-0.231591	26.7985
2	92.009	Marker2659792	0.247083	0.287488	-0.231591	26.7985
2	92.009	Marker638815	0.247083	0.287488	-0.231591	26.7985
2	92.009	Marker2473747	0.247083	0.287488	-0.231591	26.7985
2	92.009	Marker2780876	0.247083	0.287488	-0.231591	26.7985
2	92.009	Marker1920676	0.247083	0.287488	-0.231591	26.7985
2	92.009	Marker3465945	0.247083	0.287488	-0.231591	26.7985
2	92.009	Marker1323680	0.247083	0.287488	-0.231591	26.7985
2	92.009	Marker898701	0.247083	0.287488	-0.231591	26.7985
2	92.009	Marker528240	0.247083	0.287488	-0.231591	26.7985
2	92.009	Marker2025943	0.247083	0.287488	-0.231591	26.7985
2	92.009	Marker2110410	0.247083	0.287488	-0.231591	26.7985
2	92.009	Marker2237165	0.247083	0.287488	-0.231591	26.7985
2	92.009	Marker1288430	0.247083	0.287488	-0.231591	26.7985
2	92.009	Marker2828357	0.247083	0.287488	-0.231591	26.7985
2	92.009	Marker3352299	0.247083	0.287488	-0.231591	26.7985
2	92.009	Marker883847	0.247083	0.287488	-0.231591	26.7985
2	92.009	Marker1895191	0.247083	0.287488	-0.231591	26.7985
2	92.009	Marker1750110	0.247083	0.287488	-0.231591	26.7985
2	92.009	Marker2112925	0.247083	0.287488	-0.231591	26.7985
2	92.009	Marker939650	0.247083	0.287488	-0.231591	26.7985
2	92.009	Marker1339540	0.247083	0.287488	-0.231591	26.7985
2	92.009	Marker1867173	0.247083	0.287488	-0.231591	26.7985
2	92.009	Marker1874879	0.247083	0.287488	-0.231591	26.7985
2	92.009	Marker2882622	0.247083	0.287488	-0.231591	26.7985
2	92.009	Marker1523347	0.247083	0.287488	-0.231591	26.7985
2	92.009	Marker3095898	0.247083	0.287488	-0.231591	26.7985
2	92.009	Marker2036166	0.247083	0.287488	-0.231591	26.7985
2	92.009	Marker2506502	0.247083	0.287488	-0.231591	26.7985
2	92.009	Marker2281378	0.247083	0.287488	-0.231591	26.7985
2	92.009	Marker3501188	0.247083	0.287488	-0.231591	26.7985
2	92.009	Marker1850248	0.247083	0.287488	-0.231591	26.7985
2	92.009	Marker3547477	0.247083	0.287488	-0.231591	26.7985
2	92.009	Marker1221055	0.247083	0.287488	-0.231591	26.7985
2	92.009	Marker3197144	0.247083	0.287488	-0.231591	26.7985
2	92.009	Marker2017116	0.247083	0.287488	-0.231591	26.7985
2	92.009	Marker1467583	0.247083	0.287488	-0.231591	26.7985
2	92.009	Marker1871069	0.247083	0.287488	-0.231591	26.7985
2	92.009	Marker2058432	0.247083	0.287488	-0.231591	26.7985
2	92.009	Marker3388393	0.247083	0.287488	-0.231591	26.7985
2	92.009	Marker984130	0.247083	0.287488	-0.231591	26.7985
2	92.009	Marker3113275	0.247083	0.287488	-0.231591	26.7985
2	92.009	Marker2331585	0.247083	0.287488	-0.231591	26.7985
2	92.009	Marker3138117	0.247083	0.287488	-0.231591	26.7985
2	92.009	Marker3141900	0.247083	0.287488	-0.231591	26.7985
2	92.009	Marker1488927	0.247083	0.287488	-0.231591	26.7985
2	92.009	Marker3172121	0.247083	0.287488	-0.231591	26.7985
2	92.009	Marker2145749	0.247083	0.287488	-0.231591	26.7985
2	92.009	Marker3505245	0.247083	0.287488	-0.231591	26.7985
2	92.009	Marker2679038	0.247083	0.287488	-0.231591	26.7985
2	92.009	Marker613958	0.247083	0.287488	-0.231591	26.7985
2	92.009	Marker3513414	0.247083	0.287488	-0.231591	26.7985
2	92.009	Marker538552	0.247083	0.287488	-0.231591	26.7985
2	92.009	Marker1785874	0.247083	0.287488	-0.231591	26.7985
2	92.009	Marker2394956	0.247083	0.287488	-0.231591	26.7985
2	92.009	Marker2662146	0.247083	0.287488	-0.231591	26.7985
2	92.009	Marker3504961	0.247083	0.287488	-0.231591	26.7985
2	92.009	Marker1544458	0.247083	0.287488	-0.231591	26.7985
2	92.009	Marker3294013	0.247083	0.287488	-0.231591	26.7985
2	92.009	Marker3380939	0.247083	0.287488	-0.231591	26.7985
2	92.261	Marker561012	0.164728	0.284198	-0.217345	25.5127
2	92.261	Marker1578478	0.164728	0.284198	-0.217345	25.5127
2	92.261	Marker381197	0.164728	0.284198	-0.217345	25.5127
2	92.261	Marker2313629	0.164728	0.284198	-0.217345	25.5127
2	92.261	Marker1735844	0.164728	0.284198	-0.217345	25.5127
2	92.261	Marker1289352	0.164728	0.284198	-0.217345	25.5127
2	92.261	Marker1651210	0.164728	0.284198	-0.217345	25.5127
2	92.261	Marker1059584	0.164728	0.284198	-0.217345	25.5127
2	92.261	Marker1118232	0.164728	0.284198	-0.217345	25.5127
2	92.261	Marker3499883	0.164728	0.284198	-0.217345	25.5127
2	92.261	Marker3314317	0.164728	0.284198	-0.217345	25.5127
2	92.261	Marker862544	0.164728	0.284198	-0.217345	25.5127
2	92.261	Marker1575816	0.164728	0.284198	-0.217345	25.5127
2	92.763	Marker1584867	0.225432	0.276136	-0.23494	25.4704
2	92.763	Marker676052	0.225432	0.276136	-0.23494	25.4704
2	92.763	Marker3100447	0.225432	0.276136	-0.23494	25.4704
2	92.763	Marker596654	0.225432	0.276136	-0.23494	25.4704
2	92.763	Marker1214861	0.225432	0.276136	-0.23494	25.4704
2	92.763	Marker3324846	0.225432	0.276136	-0.23494	25.4704
2	92.763	Marker650911	0.225432	0.276136	-0.23494	25.4704
2	92.763	Marker548236	0.225432	0.276136	-0.23494	25.4704
2	92.763	Marker1981105	0.225432	0.276136	-0.23494	25.4704
2	92.763	Marker2924555	0.225432	0.276136	-0.23494	25.4704
2	92.763	Marker2646635	0.225432	0.276136	-0.23494	25.4704
2	92.763	Marker489925	0.225432	0.276136	-0.23494	25.4704
2	92.763	Marker1522943	0.225432	0.276136	-0.23494	25.4704
2	92.763	Marker1370371	0.225432	0.276136	-0.23494	25.4704
2	92.763	Marker2493117	0.225432	0.276136	-0.23494	25.4704
2	92.763	Marker2229750	0.225432	0.276136	-0.23494	25.4704
2	92.763	Marker2145115	0.225432	0.276136	-0.23494	25.4704
2	92.763	Marker273595	0.225432	0.276136	-0.23494	25.4704
2	92.763	Marker2025182	0.225432	0.276136	-0.23494	25.4704
2	92.763	Marker1341595	0.225432	0.276136	-0.23494	25.4704
2	92.763	Marker2198876	0.225432	0.276136	-0.23494	25.4704
2	92.763	Marker2176470	0.225432	0.276136	-0.23494	25.4704
2	92.763	Marker2067953	0.225432	0.276136	-0.23494	25.4704
2	92.763	Marker1786426	0.225432	0.276136	-0.23494	25.4704
2	92.763	Marker1772318	0.225432	0.276136	-0.23494	25.4704
2	92.763	Marker2694473	0.225432	0.276136	-0.23494	25.4704
2	92.763	Marker838817	0.225432	0.276136	-0.23494	25.4704
2	92.763	Marker3375884	0.225432	0.276136	-0.23494	25.4704
2	92.763	Marker2804899	0.225432	0.276136	-0.23494	25.4704
2	92.763	Marker2514941	0.225432	0.276136	-0.23494	25.4704
2	92.763	Marker1238121	0.225432	0.276136	-0.23494	25.4704
2	92.763	Marker3040699	0.225432	0.276136	-0.23494	25.4704
2	92.763	Marker1850442	0.225432	0.276136	-0.23494	25.4704
2	92.763	Marker2973656	0.225432	0.276136	-0.23494	25.4704
2	92.763	Marker2752065	0.225432	0.276136	-0.23494	25.4704
2	92.763	Marker2566526	0.225432	0.276136	-0.23494	25.4704
2	92.763	Marker2041457	0.225432	0.276136	-0.23494	25.4704
2	92.763	Marker676213	0.225432	0.276136	-0.23494	25.4704
2	92.763	Marker1380072	0.225432	0.276136	-0.23494	25.4704
2	92.763	Marker2962440	0.225432	0.276136	-0.23494	25.4704
2	92.763	Marker3138175	0.225432	0.276136	-0.23494	25.4704
2	92.763	Marker1959967	0.225432	0.276136	-0.23494	25.4704
2	92.763	Marker1969536	0.225432	0.276136	-0.23494	25.4704
2	92.763	Marker3019648	0.225432	0.276136	-0.23494	25.4704
2	92.763	Marker1266257	0.225432	0.276136	-0.23494	25.4704
2	92.763	Marker1320393	0.225432	0.276136	-0.23494	25.4704
2	92.763	Marker3195726	0.225432	0.276136	-0.23494	25.4704
2	92.763	Marker2989783	0.225432	0.276136	-0.23494	25.4704
2	92.763	Marker2911773	0.225432	0.276136	-0.23494	25.4704
2	92.763	Marker237049	0.225432	0.276136	-0.23494	25.4704
2	92.763	Marker1781693	0.225432	0.276136	-0.23494	25.4704
2	92.763	Marker2714059	0.225432	0.276136	-0.23494	25.4704
2	92.763	Marker2217895	0.225432	0.276136	-0.23494	25.4704
2	92.763	Marker3151268	0.225432	0.276136	-0.23494	25.4704
2	92.763	Marker3338070	0.225432	0.276136	-0.23494	25.4704
2	92.763	Marker449812	0.225432	0.276136	-0.23494	25.4704
2	92.763	Marker2476855	0.225432	0.276136	-0.23494	25.4704
2	92.763	Marker849417	0.225432	0.276136	-0.23494	25.4704
2	93.014	Marker1861524	0.245312	0.272727	-0.220455	24.1606
2	93.014	Marker578795	0.245312	0.272727	-0.220455	24.1606
2	93.014	Marker2846212	0.245312	0.272727	-0.220455	24.1606
2	93.014	Marker2488059	0.245312	0.272727	-0.220455	24.1606
2	93.014	Marker2095364	0.245312	0.272727	-0.220455	24.1606
2	93.014	Marker1442580	0.245312	0.272727	-0.220455	24.1606
2	93.014	Marker825309	0.245312	0.272727	-0.220455	24.1606
2	93.014	Marker947657	0.245312	0.272727	-0.220455	24.1606
2	93.014	Marker2798172	0.245312	0.272727	-0.220455	24.1606
2	93.014	Marker2471052	0.245312	0.272727	-0.220455	24.1606
2	93.014	Marker1465455	0.245312	0.272727	-0.220455	24.1606
2	93.014	Marker2116309	0.245312	0.272727	-0.220455	24.1606
2	93.014	Marker1973762	0.245312	0.272727	-0.220455	24.1606
2	93.014	Marker453049	0.245312	0.272727	-0.220455	24.1606
2	93.014	Marker2969852	0.245312	0.272727	-0.220455	24.1606
2	93.266	Marker3332365	0.234911	0.272054	-0.222671	24.2011
2	93.266	Marker3119698	0.234911	0.272054	-0.222671	24.2011
2	93.266	Marker1263795	0.234911	0.272054	-0.222671	24.2011
2	93.266	Marker1211003	0.234911	0.272054	-0.222671	24.2011
2	93.266	Marker1393384	0.234911	0.272054	-0.222671	24.2011
2	93.266	Marker617250	0.234911	0.272054	-0.222671	24.2011
2	93.768	Marker538932	0.244249	0.261209	-0.2087	22.0289
2	93.768	Marker2202471	0.244249	0.261209	-0.2087	22.0289
2	93.768	Marker1661167	0.244249	0.261209	-0.2087	22.0289
2	93.768	Marker1278441	0.244249	0.261209	-0.2087	22.0289
2	93.768	Marker3239118	0.244249	0.261209	-0.2087	22.0289
2	93.768	Marker1508789	0.244249	0.261209	-0.2087	22.0289
2	93.768	Marker2381297	0.244249	0.261209	-0.2087	22.0289
2	93.768	Marker1453126	0.244249	0.261209	-0.2087	22.0289
2	93.768	Marker2523895	0.244249	0.261209	-0.2087	22.0289
2	93.768	Marker2133313	0.244249	0.261209	-0.2087	22.0289
2	93.768	Marker389544	0.244249	0.261209	-0.2087	22.0289
2	93.768	Marker1611549	0.244249	0.261209	-0.2087	22.0289
2	93.768	Marker1000801	0.244249	0.261209	-0.2087	22.0289
2	93.768	Marker968007	0.244249	0.261209	-0.2087	22.0289
2	93.768	Marker356446	0.244249	0.261209	-0.2087	22.0289
2	93.768	Marker1121442	0.244249	0.261209	-0.2087	22.0289
2	93.768	Marker536718	0.244249	0.261209	-0.2087	22.0289
2	93.768	Marker2182851	0.244249	0.261209	-0.2087	22.0289
2	93.768	Marker2515486	0.244249	0.261209	-0.2087	22.0289
2	93.768	Marker3151691	0.244249	0.261209	-0.2087	22.0289
2	93.768	Marker2888901	0.244249	0.261209	-0.2087	22.0289
2	93.768	Marker658074	0.244249	0.261209	-0.2087	22.0289
2	93.768	Marker565275	0.244249	0.261209	-0.2087	22.0289
2	93.768	Marker2185551	0.244249	0.261209	-0.2087	22.0289
2	93.768	Marker1857018	0.244249	0.261209	-0.2087	22.0289
2	93.768	Marker941304	0.244249	0.261209	-0.2087	22.0289
2	93.768	Marker637286	0.244249	0.261209	-0.2087	22.0289
2	93.768	Marker1954155	0.244249	0.261209	-0.2087	22.0289
2	93.768	Marker3412927	0.244249	0.261209	-0.2087	22.0289
2	94.019	Marker776807	0.257659	0.261882	-0.206404	21.9887
2	94.019	Marker1377588	0.257659	0.261882	-0.206404	21.9887
2	94.019	Marker413352	0.257659	0.261882	-0.206404	21.9887
2	94.019	Marker1521068	0.257659	0.261882	-0.206404	21.9887
2	94.019	Marker560002	0.257659	0.261882	-0.206404	21.9887
2	94.019	Marker2614934	0.257659	0.261882	-0.206404	21.9887
2	94.019	Marker3557134	0.257659	0.261882	-0.206404	21.9887
2	94.019	Marker3448556	0.257659	0.261882	-0.206404	21.9887
2	94.019	Marker338343	0.257659	0.261882	-0.206404	21.9887
2	94.019	Marker1626675	0.257659	0.261882	-0.206404	21.9887
2	94.019	Marker613559	0.257659	0.261882	-0.206404	21.9887
2	94.019	Marker1415244	0.257659	0.261882	-0.206404	21.9887
2	94.019	Marker1751893	0.257659	0.261882	-0.206404	21.9887
2	94.019	Marker3210149	0.257659	0.261882	-0.206404	21.9887
2	94.019	Marker306543	0.257659	0.261882	-0.206404	21.9887
2	94.019	Marker3230282	0.257659	0.261882	-0.206404	21.9887
2	94.271	Marker580459	0.237281	0.265361	-0.221205	23.2546
2	94.271	Marker2370040	0.237281	0.265361	-0.221205	23.2546
2	94.271	Marker706906	0.237281	0.265361	-0.221205	23.2546
2	94.271	Marker1291733	0.237281	0.265361	-0.221205	23.2546
2	94.271	Marker3158117	0.237281	0.265361	-0.221205	23.2546
2	94.271	Marker2986321	0.237281	0.265361	-0.221205	23.2546
2	94.271	Marker2398548	0.237281	0.265361	-0.221205	23.2546
2	94.271	Marker771325	0.237281	0.265361	-0.221205	23.2546
2	94.271	Marker1627670	0.237281	0.265361	-0.221205	23.2546
2	94.271	Marker2959927	0.237281	0.265361	-0.221205	23.2546
2	94.271	Marker1290551	0.237281	0.265361	-0.221205	23.2546
2	94.271	Marker2558408	0.237281	0.265361	-0.221205	23.2546
2	94.271	Marker1212677	0.237281	0.265361	-0.221205	23.2546
2	94.271	Marker2787518	0.237281	0.265361	-0.221205	23.2546
2	94.271	Marker3508021	0.237281	0.265361	-0.221205	23.2546
2	94.271	Marker3057405	0.237281	0.265361	-0.221205	23.2546
2	94.271	Marker1672198	0.237281	0.265361	-0.221205	23.2546
2	94.271	Marker2244504	0.237281	0.265361	-0.221205	23.2546
2	94.271	Marker293138	0.237281	0.265361	-0.221205	23.2546
2	94.271	Marker2766995	0.237281	0.265361	-0.221205	23.2546
2	94.271	Marker1924440	0.237281	0.265361	-0.221205	23.2546
2	94.271	Marker1783226	0.237281	0.265361	-0.221205	23.2546
2	94.271	Marker945298	0.237281	0.265361	-0.221205	23.2546
2	94.271	Marker1301912	0.237281	0.265361	-0.221205	23.2546
2	94.271	Marker3324042	0.237281	0.265361	-0.221205	23.2546
2	94.271	Marker1412422	0.237281	0.265361	-0.221205	23.2546
2	94.271	Marker2342533	0.237281	0.265361	-0.221205	23.2546
2	94.271	Marker370895	0.237281	0.265361	-0.221205	23.2546
2	94.271	Marker2143282	0.237281	0.265361	-0.221205	23.2546
2	94.271	Marker3484677	0.237281	0.265361	-0.221205	23.2546
2	94.522	Marker645155	0.224067	0.264687	-0.223377	23.2953
2	94.522	Marker2349370	0.224067	0.264687	-0.223377	23.2953
2	94.522	Marker3079745	0.224067	0.264687	-0.223377	23.2953
2	94.522	Marker1912610	0.224067	0.264687	-0.223377	23.2953
2	94.522	Marker3168133	0.224067	0.264687	-0.223377	23.2953
2	94.522	Marker1097872	0.224067	0.264687	-0.223377	23.2953
2	94.522	Marker2987324	0.224067	0.264687	-0.223377	23.2953
2	94.522	Marker780834	0.224067	0.264687	-0.223377	23.2953
2	94.522	Marker367136	0.224067	0.264687	-0.223377	23.2953
2	94.522	Marker3139930	0.224067	0.264687	-0.223377	23.2953
2	94.522	Marker1006825	0.224067	0.264687	-0.223377	23.2953
2	94.522	Marker1894274	0.224067	0.264687	-0.223377	23.2953
2	94.522	Marker1116134	0.224067	0.264687	-0.223377	23.2953
2	94.522	Marker253933	0.224067	0.264687	-0.223377	23.2953
2	94.522	Marker1098872	0.224067	0.264687	-0.223377	23.2953
2	94.522	Marker1851275	0.224067	0.264687	-0.223377	23.2953
2	94.522	Marker2189860	0.224067	0.264687	-0.223377	23.2953
2	94.522	Marker887297	0.224067	0.264687	-0.223377	23.2953
2	94.522	Marker298751	0.224067	0.264687	-0.223377	23.2953
2	94.522	Marker1815559	0.224067	0.264687	-0.223377	23.2953
2	94.522	Marker754795	0.224067	0.264687	-0.223377	23.2953
2	94.522	Marker1948201	0.224067	0.264687	-0.223377	23.2953
2	94.522	Marker3151704	0.224067	0.264687	-0.223377	23.2953
2	94.522	Marker976229	0.224067	0.264687	-0.223377	23.2953
2	94.522	Marker2131382	0.224067	0.264687	-0.223377	23.2953
2	94.522	Marker3419877	0.224067	0.264687	-0.223377	23.2953
2	94.522	Marker1032927	0.224067	0.264687	-0.223377	23.2953
2	94.522	Marker2868263	0.224067	0.264687	-0.223377	23.2953
2	94.522	Marker2227634	0.224067	0.264687	-0.223377	23.2953
2	94.522	Marker1337525	0.224067	0.264687	-0.223377	23.2953
2	94.522	Marker1927875	0.224067	0.264687	-0.223377	23.2953
2	94.522	Marker1122260	0.224067	0.264687	-0.223377	23.2953
2	94.522	Marker294424	0.224067	0.264687	-0.223377	23.2953
2	94.522	Marker1256225	0.224067	0.264687	-0.223377	23.2953
2	94.522	Marker651995	0.224067	0.264687	-0.223377	23.2953
2	94.522	Marker2684692	0.224067	0.264687	-0.223377	23.2953
2	94.522	Marker1595052	0.224067	0.264687	-0.223377	23.2953
2	94.522	Marker1484670	0.224067	0.264687	-0.223377	23.2953
2	94.522	Marker2339978	0.224067	0.264687	-0.223377	23.2953
2	94.522	Marker2889278	0.224067	0.264687	-0.223377	23.2953
2	94.522	Marker796285	0.224067	0.264687	-0.223377	23.2953
2	94.522	Marker1331897	0.224067	0.264687	-0.223377	23.2953
2	94.522	Marker1766180	0.224067	0.264687	-0.223377	23.2953
2	94.522	Marker2014455	0.224067	0.264687	-0.223377	23.2953
2	94.522	Marker2815694	0.224067	0.264687	-0.223377	23.2953
2	94.522	Marker2984041	0.224067	0.264687	-0.223377	23.2953
2	94.522	Marker1570787	0.224067	0.264687	-0.223377	23.2953
2	94.522	Marker1156974	0.224067	0.264687	-0.223377	23.2953
2	94.522	Marker1263005	0.224067	0.264687	-0.223377	23.2953
2	94.522	Marker519415	0.224067	0.264687	-0.223377	23.2953
2	94.522	Marker1402485	0.224067	0.264687	-0.223377	23.2953
2	94.522	Marker828467	0.224067	0.264687	-0.223377	23.2953
2	94.522	Marker2764293	0.224067	0.264687	-0.223377	23.2953
2	94.522	Marker2218313	0.224067	0.264687	-0.223377	23.2953
2	94.522	Marker3365916	0.224067	0.264687	-0.223377	23.2953
2	94.522	Marker1981167	0.224067	0.264687	-0.223377	23.2953
2	94.522	Marker3380100	0.224067	0.264687	-0.223377	23.2953
2	94.522	Marker1785183	0.224067	0.264687	-0.223377	23.2953
2	94.522	Marker2010982	0.224067	0.264687	-0.223377	23.2953
2	94.522	Marker747887	0.224067	0.264687	-0.223377	23.2953
2	94.522	Marker3503166	0.224067	0.264687	-0.223377	23.2953
2	94.522	Marker919603	0.224067	0.264687	-0.223377	23.2953
2	94.522	Marker1131390	0.224067	0.264687	-0.223377	23.2953
2	94.522	Marker1383764	0.224067	0.264687	-0.223377	23.2953
2	94.522	Marker1103421	0.224067	0.264687	-0.223377	23.2953
2	94.522	Marker3148825	0.224067	0.264687	-0.223377	23.2953
2	94.522	Marker1554452	0.224067	0.264687	-0.223377	23.2953
2	94.522	Marker3482758	0.224067	0.264687	-0.223377	23.2953
2	94.522	Marker2838604	0.224067	0.264687	-0.223377	23.2953
2	94.522	Marker771657	0.224067	0.264687	-0.223377	23.2953
2	94.522	Marker2366752	0.224067	0.264687	-0.223377	23.2953
2	94.522	Marker687750	0.224067	0.264687	-0.223377	23.2953
2	94.522	Marker2045380	0.224067	0.264687	-0.223377	23.2953
2	94.522	Marker517458	0.224067	0.264687	-0.223377	23.2953
2	94.522	Marker2398599	0.224067	0.264687	-0.223377	23.2953
2	94.522	Marker1771499	0.224067	0.264687	-0.223377	23.2953
2	94.522	Marker2985236	0.224067	0.264687	-0.223377	23.2953
2	94.522	Marker3472055	0.224067	0.264687	-0.223377	23.2953
2	94.522	Marker1320695	0.224067	0.264687	-0.223377	23.2953
2	94.522	Marker2511520	0.224067	0.264687	-0.223377	23.2953
2	94.522	Marker2292682	0.224067	0.264687	-0.223377	23.2953
2	94.522	Marker2193782	0.224067	0.264687	-0.223377	23.2953
2	94.773	Marker266654	0.176593	0.261209	-0.2087	22.0289
2	94.773	Marker1948208	0.176593	0.261209	-0.2087	22.0289
2	94.773	Marker2162140	0.176593	0.261209	-0.2087	22.0289
2	94.773	Marker485585	0.176593	0.261209	-0.2087	22.0289
2	95.024	Marker1068909	0.165767	0.256066	-0.201935	21.029
2	95.024	Marker1025478	0.165767	0.256066	-0.201935	21.029
2	95.024	Marker743997	0.165767	0.256066	-0.201935	21.029
2	95.024	Marker1849942	0.165767	0.256066	-0.201935	21.029
2	95.024	Marker3183426	0.165767	0.256066	-0.201935	21.029
2	95.024	Marker1603591	0.165767	0.256066	-0.201935	21.029
2	95.024	Marker2319895	0.165767	0.256066	-0.201935	21.029
2	95.024	Marker446919	0.165767	0.256066	-0.201935	21.029
2	95.024	Marker1509747	0.165767	0.256066	-0.201935	21.029
2	95.276	Marker756122	0.18368	0.252437	-0.18727	19.8415
2	95.276	Marker326629	0.18368	0.252437	-0.18727	19.8415
2	95.276	Marker500027	0.18368	0.252437	-0.18727	19.8415
2	95.276	Marker1344530	0.18368	0.252437	-0.18727	19.8415
2	95.276	Marker761290	0.18368	0.252437	-0.18727	19.8415
2	95.276	Marker2409178	0.18368	0.252437	-0.18727	19.8415
2	95.276	Marker906978	0.18368	0.252437	-0.18727	19.8415
2	95.276	Marker1718676	0.18368	0.252437	-0.18727	19.8415
2	95.276	Marker299301	0.18368	0.252437	-0.18727	19.8415
2	95.276	Marker3547748	0.18368	0.252437	-0.18727	19.8415
2	95.276	Marker2077375	0.18368	0.252437	-0.18727	19.8415
2	96.281	Marker3353865	0.115116	0.243665	-0.16584	17.8109
2	96.532	Marker2270307	0.115116	0.243665	-0.16584	17.8109
2	96.532	Marker1425388	0.115116	0.243665	-0.16584	17.8109
2	96.532	Marker1076074	0.115116	0.243665	-0.16584	17.8109
2	96.532	Marker2008971	0.115116	0.243665	-0.16584	17.8109
2	96.532	Marker292126	0.115116	0.243665	-0.16584	17.8109
2	96.532	Marker1672023	0.115116	0.243665	-0.16584	17.8109
2	96.532	Marker700268	0.115116	0.243665	-0.16584	17.8109
2	96.783	Marker430275	0.101642	0.247446	-0.180494	18.9185
2	96.783	Marker718911	0.101642	0.247446	-0.180494	18.9185
2	96.783	Marker1730175	0.101642	0.247446	-0.180494	18.9185
2	96.783	Marker3287018	0.101642	0.247446	-0.180494	18.9185
2	96.783	Marker1081170	0.101642	0.247446	-0.180494	18.9185
2	96.783	Marker728487	0.101642	0.247446	-0.180494	18.9185
2	96.783	Marker2544196	0.101642	0.247446	-0.180494	18.9185
2	96.783	Marker297698	0.101642	0.247446	-0.180494	18.9185
2	96.783	Marker3070368	0.101642	0.247446	-0.180494	18.9185
2	96.783	Marker1415085	0.101642	0.247446	-0.180494	18.9185
2	96.783	Marker1321302	0.101642	0.247446	-0.180494	18.9185
2	96.783	Marker2896965	0.101642	0.247446	-0.180494	18.9185
2	96.783	Marker569912	0.101642	0.247446	-0.180494	18.9185
2	96.783	Marker1008490	0.101642	0.247446	-0.180494	18.9185
2	96.783	Marker352301	0.101642	0.247446	-0.180494	18.9185
2	96.783	Marker635273	0.101642	0.247446	-0.180494	18.9185
2	96.783	Marker2993341	0.101642	0.247446	-0.180494	18.9185
2	96.783	Marker2977109	0.101642	0.247446	-0.180494	18.9185
2	96.783	Marker2051413	0.101642	0.247446	-0.180494	18.9185
2	96.783	Marker3481602	0.101642	0.247446	-0.180494	18.9185
2	96.783	Marker1665118	0.101642	0.247446	-0.180494	18.9185
2	96.783	Marker283486	0.101642	0.247446	-0.180494	18.9185
2	96.783	Marker2837525	0.101642	0.247446	-0.180494	18.9185
2	96.783	Marker1830622	0.101642	0.247446	-0.180494	18.9185
2	96.783	Marker912676	0.101642	0.247446	-0.180494	18.9185
2	96.783	Marker3037321	0.101642	0.247446	-0.180494	18.9185
2	96.783	Marker1469287	0.101642	0.247446	-0.180494	18.9185
2	96.783	Marker2938674	0.101642	0.247446	-0.180494	18.9185
2	96.783	Marker1328851	0.101642	0.247446	-0.180494	18.9185
2	96.783	Marker1967902	0.101642	0.247446	-0.180494	18.9185
2	96.783	Marker1577565	0.101642	0.247446	-0.180494	18.9185
2	97.035	Marker2707906	0.0970011	0.248119	-0.177989	18.8811
2	97.035	Marker3378290	0.0970011	0.248119	-0.177989	18.8811
2	97.286	Marker1683875	0.101642	0.247446	-0.180494	18.9185
2	97.537	Marker2478559	0.104167	0.248119	-0.177989	18.8811
2	97.537	Marker559793	0.104167	0.248119	-0.177989	18.8811
2	97.537	Marker433630	0.104167	0.248119	-0.177989	18.8811
2	97.788	Marker3369652	0.0971964	0.248768	-0.17546	18.8416
2	97.788	Marker2871632	0.0971964	0.248768	-0.17546	18.8416
2	97.788	Marker3510718	0.0971964	0.248768	-0.17546	18.8416
2	98.04	Marker514502	0.0870281	0.244987	-0.160572	17.741
2	98.04	Marker388575	0.0870281	0.244987	-0.160572	17.741
2	98.04	Marker1703645	0.0870281	0.244987	-0.160572	17.741
2	98.04	Marker3317410	0.0870281	0.244987	-0.160572	17.741
2	98.04	Marker2160288	0.0870281	0.244987	-0.160572	17.741
2	98.04	Marker856401	0.0870281	0.244987	-0.160572	17.741
2	98.04	Marker991751	0.0870281	0.244987	-0.160572	17.741
2	98.291	Marker2218860	0.0771443	0.244338	-0.163219	17.7769
2	98.291	Marker935257	0.0771443	0.244338	-0.163219	17.7769
2	98.291	Marker2444162	0.0771443	0.244338	-0.163219	17.7769
2	98.793	Marker262283	0.0637295	0.241071	-0.145833	16.6953
2	98.793	Marker2738890	0.0637295	0.241071	-0.145833	16.6953
2	98.793	Marker1782730	0.0637295	0.241071	-0.145833	16.6953
2	98.793	Marker2241296	0.0637295	0.241071	-0.145833	16.6953
2	98.793	Marker1968911	0.0637295	0.241071	-0.145833	16.6953
2	98.793	Marker1652537	0.0637295	0.241071	-0.145833	16.6953
2	99.045	Marker1103807	0.0405196	0.237013	-0.131226	15.702
2	99.045	Marker1900288	0.0405196	0.237013	-0.131226	15.702
2	99.296	Marker320073	0.0438516	0.242063	-0.138492	16.5374
2	100.05	Marker2833942	0.0682483	0.23569	-0.136925	15.7519
2	100.05	Marker3435975	0.0682483	0.23569	-0.136925	15.7519
2	100.05	Marker3321658	0.0682483	0.23569	-0.136925	15.7519
2	100.05	Marker1152626	0.0682483	0.23569	-0.136925	15.7519
2	100.05	Marker2116781	0.0682483	0.23569	-0.136925	15.7519
2	100.05	Marker3024187	0.0682483	0.23569	-0.136925	15.7519
2	100.05	Marker1559477	0.0682483	0.23569	-0.136925	15.7519
2	100.05	Marker2724077	0.0682483	0.23569	-0.136925	15.7519
2	100.05	Marker1483250	0.0682483	0.23569	-0.136925	15.7519
2	100.05	Marker530140	0.0682483	0.23569	-0.136925	15.7519
2	100.05	Marker2055352	0.0682483	0.23569	-0.136925	15.7519
2	100.05	Marker2501971	0.0682483	0.23569	-0.136925	15.7519
2	100.05	Marker3390890	0.0682483	0.23569	-0.136925	15.7519
2	100.05	Marker1497965	0.0682483	0.23569	-0.136925	15.7519
2	100.05	Marker2113138	0.0682483	0.23569	-0.136925	15.7519
2	100.05	Marker917185	0.0682483	0.23569	-0.136925	15.7519
2	100.05	Marker3001509	0.0682483	0.23569	-0.136925	15.7519
2	100.05	Marker1589635	0.0682483	0.23569	-0.136925	15.7519
2	100.05	Marker2640537	0.0682483	0.23569	-0.136925	15.7519
2	100.05	Marker2715297	0.0682483	0.23569	-0.136925	15.7519
2	100.05	Marker2846607	0.0682483	0.23569	-0.136925	15.7519
2	100.05	Marker2162105	0.0682483	0.23569	-0.136925	15.7519
2	100.05	Marker1743997	0.0682483	0.23569	-0.136925	15.7519
2	100.05	Marker2428791	0.0682483	0.23569	-0.136925	15.7519
2	100.05	Marker2628578	0.0682483	0.23569	-0.136925	15.7519
2	100.05	Marker2541685	0.0682483	0.23569	-0.136925	15.7519
2	100.05	Marker3286272	0.0682483	0.23569	-0.136925	15.7519
2	100.05	Marker469263	0.0682483	0.23569	-0.136925	15.7519
2	100.05	Marker3137951	0.0682483	0.23569	-0.136925	15.7519
2	100.05	Marker2944920	0.0682483	0.23569	-0.136925	15.7519
2	100.05	Marker1930658	0.0682483	0.23569	-0.136925	15.7519
2	100.05	Marker2217310	0.0682483	0.23569	-0.136925	15.7519
2	100.05	Marker1414833	0.0682483	0.23569	-0.136925	15.7519
2	100.301	Marker3461589	0.0486952	0.236364	-0.134091	15.7277
2	100.301	Marker1707402	0.0486952	0.236364	-0.134091	15.7277
2	100.301	Marker1367040	0.0486952	0.236364	-0.134091	15.7277
2	100.301	Marker1754449	0.0486952	0.236364	-0.134091	15.7277
2	100.301	Marker2102200	0.0486952	0.236364	-0.134091	15.7277
2	100.552	Marker843588	0.0516383	0.241414	-0.141302	16.5649
2	101.055	Marker3520578	0.0435397	0.241414	-0.141302	16.5649
2	101.055	Marker2897367	0.0435397	0.241414	-0.141302	16.5649
2	101.055	Marker687451	0.0435397	0.241414	-0.141302	16.5649
2	101.055	Marker2120425	0.0435397	0.241414	-0.141302	16.5649
2	101.055	Marker1734469	0.0435397	0.241414	-0.141302	16.5649
2	101.055	Marker1637437	0.0435397	0.241414	-0.141302	16.5649
2	101.055	Marker2728021	0.0435397	0.241414	-0.141302	16.5649
2	101.055	Marker3076899	0.0435397	0.241414	-0.141302	16.5649
2	101.055	Marker811486	0.0435397	0.241414	-0.141302	16.5649
2	101.055	Marker262837	0.0435397	0.241414	-0.141302	16.5649
2	101.055	Marker797996	0.0435397	0.241414	-0.141302	16.5649
2	101.055	Marker2883429	0.0435397	0.241414	-0.141302	16.5649
2	101.055	Marker1417763	0.0435397	0.241414	-0.141302	16.5649
2	101.055	Marker960944	0.0435397	0.241414	-0.141302	16.5649
2	101.055	Marker3078440	0.0435397	0.241414	-0.141302	16.5649
2	101.055	Marker2075596	0.0435397	0.241414	-0.141302	16.5649
2	101.055	Marker1339796	0.0435397	0.241414	-0.141302	16.5649
2	101.055	Marker2223921	0.0435397	0.241414	-0.141302	16.5649
2	101.306	Marker1964400	0.0551436	0.240741	-0.144083	16.5909
2	101.306	Marker1041413	0.0551436	0.240741	-0.144083	16.5909
2	101.306	Marker2110364	0.0551436	0.240741	-0.144083	16.5909
2	101.306	Marker1646004	0.0551436	0.240741	-0.144083	16.5909
2	101.306	Marker3335578	0.0551436	0.240741	-0.144083	16.5909
2	101.306	Marker2768504	0.0551436	0.240741	-0.144083	16.5909
2	101.306	Marker968996	0.0551436	0.240741	-0.144083	16.5909
2	101.306	Marker1460474	0.0551436	0.240741	-0.144083	16.5909
2	101.306	Marker1560230	0.0551436	0.240741	-0.144083	16.5909
2	101.557	Marker2525009	0.0498299	0.241414	-0.141302	16.5649
2	102.06	Marker985897	0.0463478	0.23569	-0.136925	15.7519
2	102.562	Marker2506282	0.0391922	0.234266	-0.142514	15.7956
2	102.562	Marker2118707	0.0391922	0.234266	-0.142514	15.7956
2	102.562	Marker1983281	0.0391922	0.234266	-0.142514	15.7956
2	102.562	Marker3235375	0.0391922	0.234266	-0.142514	15.7956
2	102.562	Marker1665962	0.0391922	0.234266	-0.142514	15.7956
2	102.562	Marker1608214	0.0391922	0.234266	-0.142514	15.7956
2	102.562	Marker381577	0.0391922	0.234266	-0.142514	15.7956
2	102.562	Marker3297680	0.0391922	0.234266	-0.142514	15.7956
2	102.562	Marker402860	0.0391922	0.234266	-0.142514	15.7956
2	102.562	Marker2787040	0.0391922	0.234266	-0.142514	15.7956
2	102.562	Marker2569138	0.0391922	0.234266	-0.142514	15.7956
2	102.562	Marker583308	0.0391922	0.234266	-0.142514	15.7956
2	102.563	Marker3546133	0.0391922	0.234266	-0.142514	15.7956
2	102.563	Marker1447661	0.0391922	0.234266	-0.142514	15.7956
2	102.563	Marker2862283	0.0391922	0.234266	-0.142514	15.7956
2	102.563	Marker649333	0.0391922	0.234266	-0.142514	15.7956
2	102.815	Marker2461826	0.0163991	0.234991	-0.139731	15.7745
2	102.815	Marker1994561	0.0163991	0.234991	-0.139731	15.7745
2	103.066	Marker3522486	0.0112462	0.23569	-0.136925	15.7519
2	103.066	Marker305628	0.0112462	0.23569	-0.136925	15.7519
2	104.071	Marker1620303	0.0127396	0.232867	-0.112823	14.6488
2	104.071	Marker1310058	0.0127396	0.232867	-0.112823	14.6488
2	104.071	Marker3572234	0.0127396	0.232867	-0.112823	14.6488
2	105.328	Marker1682062	0.00731876	0.223901	-0.0880126	13.0172
2	105.328	Marker2458857	0.00731876	0.223901	-0.0880126	13.0172
2	105.579	Marker2805095	0.0080105	0.224528	-0.0848266	13.0126
2	105.83	Marker3039726	0.00831272	0.223901	-0.0880126	13.0172
2	105.83	Marker3216368	0.00831272	0.223901	-0.0880126	13.0172
2	106.081	Marker3508205	0.131912	0.219188	-0.0737488	12.2157
2	106.081	Marker2657596	0.131912	0.219188	-0.0737488	12.2157
2	106.081	Marker422254	0.131912	0.219188	-0.0737488	12.2157
2	106.081	Marker3478885	0.131912	0.219188	-0.0737488	12.2157
2	106.081	Marker1527883	0.131912	0.219188	-0.0737488	12.2157
2	106.081	Marker3202829	0.131912	0.219188	-0.0737488	12.2157
2	106.081	Marker765701	0.131912	0.219188	-0.0737488	12.2157
2	106.081	Marker3002920	0.131912	0.219188	-0.0737488	12.2157
2	106.081	Marker2352021	0.131912	0.219188	-0.0737488	12.2157
2	106.081	Marker3276776	0.131912	0.219188	-0.0737488	12.2157
2	106.081	Marker863120	0.131912	0.219188	-0.0737488	12.2157
2	106.081	Marker2904718	0.131912	0.219188	-0.0737488	12.2157
2	106.081	Marker1417266	0.131912	0.219188	-0.0737488	12.2157
2	106.081	Marker617517	0.131912	0.219188	-0.0737488	12.2157
2	106.081	Marker325538	0.131912	0.219188	-0.0737488	12.2157
2	106.333	Marker2350435	0.126118	0.214286	-0.0662021	11.5689
2	106.333	Marker1693573	0.126118	0.214286	-0.0662021	11.5689
2	106.333	Marker1361046	0.126118	0.214286	-0.0662021	11.5689
2	106.333	Marker2133613	0.126118	0.214286	-0.0662021	11.5689
2	106.333	Marker2586765	0.126118	0.214286	-0.0662021	11.5689
2	106.584	Marker2872387	0.00564943	0.219188	-0.0737488	12.2157
2	106.584	Marker2264931	0.00564943	0.219188	-0.0737488	12.2157
2	106.584	Marker2445916	0.00564943	0.219188	-0.0737488	12.2157
2	106.835	Marker630378	0.00492772	0.214286	-0.0662021	11.5689
2	107.086	Marker2164170	0.00471668	0.209384	-0.0518967	10.8508
2	107.338	Marker668190	0.000755922	0.208734	-0.0552712	10.8331
2	107.589	Marker1860241	0.00100392	0.204021	-0.0478326	10.267
2	107.589	Marker2749882	0.00100392	0.204021	-0.0478326	10.267
2	107.589	Marker2478858	0.00100392	0.204021	-0.0478326	10.267
2	107.589	Marker2390832	0.00100392	0.204021	-0.0478326	10.267
2	107.589	Marker1108695	0.00100392	0.204021	-0.0478326	10.267
2	107.589	Marker3178181	0.00100392	0.204021	-0.0478326	10.267
2	107.84	Marker883291	0.000654233	0.203348	-0.0512312	10.2453
2	107.84	Marker2352309	0.000654233	0.203348	-0.0512312	10.2453
2	107.84	Marker774274	0.000654233	0.203348	-0.0512312	10.2453
2	107.84	Marker2541387	0.000654233	0.203348	-0.0512312	10.2453
2	107.84	Marker1355580	0.000654233	0.203348	-0.0512312	10.2453
2	107.84	Marker920424	0.000654233	0.203348	-0.0512312	10.2453
2	107.84	Marker1831769	0.000654233	0.203348	-0.0512312	10.2453
2	107.84	Marker435476	0.000654233	0.203348	-0.0512312	10.2453
2	107.84	Marker3397987	0.000654233	0.203348	-0.0512312	10.2453
2	107.84	Marker3396917	0.000654233	0.203348	-0.0512312	10.2453
2	107.84	Marker2601119	0.000654233	0.203348	-0.0512312	10.2453
2	107.84	Marker582719	0.000654233	0.203348	-0.0512312	10.2453
2	108.091	Marker745421	0.00507044	0.208246	-0.0654526	10.9448
2	108.091	Marker894253	0.00507044	0.208246	-0.0654526	10.9448
2	108.091	Marker2391402	0.00507044	0.208246	-0.0654526	10.9448
2	108.091	Marker1586962	0.00507044	0.208246	-0.0654526	10.9448
2	108.091	Marker896084	0.00507044	0.208246	-0.0654526	10.9448
2	108.091	Marker966254	0.00507044	0.208246	-0.0654526	10.9448
2	108.091	Marker2591754	0.00507044	0.208246	-0.0654526	10.9448
2	108.343	Marker518769	0.00680528	0.212963	-0.0727513	11.5524
2	108.343	Marker1513738	0.00680528	0.212963	-0.0727513	11.5524
2	108.343	Marker409925	0.00680528	0.212963	-0.0727513	11.5524
2	108.594	Marker1268473	0.016557	0.21768	-0.0869347	12.3347
2	108.845	Marker1389930	0.0124666	0.212963	-0.07972	11.6912
2	108.845	Marker2803463	0.0124666	0.212963	-0.07972	11.6912
2	108.845	Marker1382553	0.0124666	0.212963	-0.07972	11.6912
2	109.096	Marker2978656	0.0122191	0.212264	-0.0829166	11.6879
2	109.096	Marker282421	0.0122191	0.212264	-0.0829166	11.6879
2	109.096	Marker3115796	0.0122191	0.212264	-0.0829166	11.6879
2	109.096	Marker959073	0.0122191	0.212264	-0.0829166	11.6879
2	109.096	Marker1922184	0.0122191	0.212264	-0.0829166	11.6879
2	109.096	Marker2230832	0.0122191	0.212264	-0.0829166	11.6879
2	109.096	Marker1913446	0.0122191	0.212264	-0.0829166	11.6879
2	109.096	Marker879521	0.0122191	0.212264	-0.0829166	11.6879
2	109.096	Marker3579313	0.0122191	0.212264	-0.0829166	11.6879
2	109.096	Marker1429092	0.0122191	0.212264	-0.0829166	11.6879
2	109.096	Marker620160	0.0122191	0.212264	-0.0829166	11.6879
2	109.096	Marker260975	0.0122191	0.212264	-0.0829166	11.6879
2	109.096	Marker729151	0.0122191	0.212264	-0.0829166	11.6879
2	109.096	Marker1963105	0.0122191	0.212264	-0.0829166	11.6879
2	109.096	Marker2747754	0.0122191	0.212264	-0.0829166	11.6879
2	109.348	Marker1088703	0.00983893	0.207719	-0.0758733	11.0847
2	109.348	Marker2900936	0.00983893	0.207719	-0.0758733	11.0847
2	109.348	Marker2364175	0.00983893	0.207719	-0.0758733	11.0847
2	109.599	Marker2478190	0.00938338	0.208418	-0.072615	11.0911
2	109.599	Marker742793	0.00938338	0.208418	-0.072615	11.0911
2	109.599	Marker2491808	0.00938338	0.208418	-0.072615	11.0911
2	109.599	Marker1066168	0.00938338	0.208418	-0.072615	11.0911
2	110.604	Marker938272	0.00907899	0.205455	-0.0854545	11.0626
2	110.855	Marker3376595	0.00803093	0.200741	-0.0714384	10.3168
2	111.358	Marker1986712	0.00513039	0.195547	-0.0678776	9.75912
2	111.609	Marker1437205	0.00661979	0.194697	-0.0711338	9.73878
2	111.86	Marker1294842	0.00863325	0.19381	-0.0743714	9.71783
2	111.86	Marker2217612	0.00863325	0.19381	-0.0743714	9.71783
2	112.363	Marker1330942	0.00516757	0.19381	-0.0743714	9.71783
2	112.614	Marker2744690	0.00612251	0.192885	-0.0775947	9.69615
2	112.865	Marker591972	0.00425992	0.191919	-0.0808081	9.6736
2	112.865	Marker728560	0.00425992	0.191919	-0.0808081	9.6736
2	112.865	Marker1884461	0.00425992	0.191919	-0.0808081	9.6736
2	112.865	Marker2056511	0.00425992	0.191919	-0.0808081	9.6736
2	112.865	Marker2611886	0.00425992	0.191919	-0.0808081	9.6736
2	112.865	Marker2153051	0.00425992	0.191919	-0.0808081	9.6736
2	112.865	Marker1487040	0.00425992	0.191919	-0.0808081	9.6736
2	112.865	Marker1900134	0.00425992	0.191919	-0.0808081	9.6736
2	112.865	Marker1081730	0.00425992	0.191919	-0.0808081	9.6736
2	112.865	Marker312656	0.00425992	0.191919	-0.0808081	9.6736
2	113.619	Marker2360490	0.00173095	0.180961	-0.0568159	8.26373
2	114.122	Marker2814994	0.00493009	0.180961	-0.0568159	8.26373
2	114.122	Marker2050043	0.00493009	0.180961	-0.0568159	8.26373
2	114.122	Marker1208360	0.00493009	0.180961	-0.0568159	8.26373
2	114.876	Marker3484082	0.0140847	0.186027	-0.0704143	8.93499
2	114.876	Marker1095344	0.0140847	0.186027	-0.0704143	8.93499
2	114.876	Marker2302357	0.0140847	0.186027	-0.0704143	8.93499
2	114.876	Marker788789	0.0140847	0.186027	-0.0704143	8.93499
2	114.876	Marker620402	0.0140847	0.186027	-0.0704143	8.93499
2	115.127	Marker3240666	0.0122136	0.18497	-0.073692	8.90277
2	115.127	Marker2396187	0.0122136	0.18497	-0.073692	8.90277
2	115.127	Marker3230579	0.0122136	0.18497	-0.073692	8.90277
2	115.378	Marker583062	0.014805	0.183862	-0.0769729	8.86952
2	115.378	Marker1817556	0.014805	0.183862	-0.0769729	8.86952
2	116.886	Marker2345023	0.00159411	0.168201	-0.0470116	7.06383
2	116.886	Marker1318842	0.00159411	0.168201	-0.0470116	7.06383
2	118.143	Marker730264	0.0247984	0.165686	-0.0434641	6.82086
2	118.143	Marker655265	0.0247984	0.165686	-0.0434641	6.82086
2	118.897	Marker1863253	0.0600399	0.158907	-0.04417	6.30197
2	119.148	Marker3509377	0.0576902	0.154916	-0.0379565	5.93535
2	119.399	Marker446569	0.0524592	0.151072	-0.0318455	5.59799
2	119.65	Marker3362545	0.0517318	0.154916	-0.0379565	5.93535
2	119.902	Marker2662866	0.0415146	0.153493	-0.0416012	5.86817
2	119.902	Marker3153242	0.0415146	0.153493	-0.0416012	5.86817
2	119.902	Marker2689914	0.0415146	0.153493	-0.0416012	5.86817
2	120.153	Marker820451	0.0517318	0.154916	-0.0379565	5.93535
2	120.153	Marker2475473	0.0517318	0.154916	-0.0379565	5.93535
2	120.153	Marker1560233	0.0517318	0.154916	-0.0379565	5.93535
2	120.153	Marker2791150	0.0517318	0.154916	-0.0379565	5.93535
2	120.153	Marker704317	0.0517318	0.154916	-0.0379565	5.93535
2	120.153	Marker2134183	0.0517318	0.154916	-0.0379565	5.93535
2	120.404	Marker2964334	0.0482818	0.156265	-0.0343394	6.00176
2	120.655	Marker599400	0.053073	0.152422	-0.0281816	5.66735
2	121.409	Marker1523427	0.0261221	0.148718	-0.0221154	5.3604
2	122.917	Marker2273138	0.0119905	0.136855	-0.0102693	4.49901
2	123.168	Marker2794986	0.00937911	0.131131	0.003185	4.11922
2	123.42	Marker495850	0.00937911	0.131131	0.003185	4.11922
2	125.23	Marker343266	0.0112979	0.132554	0.0070812	4.21426
2	125.482	Marker1078990	0.0112979	0.132554	0.0070812	4.21426
2	125.733	Marker3060159	0.0107416	0.136048	0.00111342	4.43263
2	126.236	Marker2357589	0.00454542	0.138254	-0.00873798	4.58735
2	126.738	Marker943430	0.0201312	0.154412	0.00497335	5.71307
2	126.99	Marker1792477	0.00357865	0.153221	0.00144904	5.62241
2	126.99	Marker3117600	0.00357865	0.153221	0.00144904	5.62241
2	127.241	Marker3364274	0.00699206	0.151961	-0.00210084	5.53059
2	127.493	Marker2015681	0.00244973	0.146853	0.000333	5.16453
2	127.493	Marker2470014	0.00244973	0.146853	0.000333	5.16453
2	127.493	Marker3297357	0.00244973	0.146853	0.000333	5.16453
2	127.493	Marker2638151	0.00244973	0.146853	0.000333	5.16453
2	127.493	Marker1592956	0.00244973	0.146853	0.000333	5.16453
2	127.493	Marker2646186	0.00244973	0.146853	0.000333	5.16453
2	127.493	Marker2947667	0.00244973	0.146853	0.000333	5.16453
2	127.745	Marker455422	0.00274055	0.143225	0.00625082	4.91756
2	127.745	Marker2719078	0.00274055	0.143225	0.00625082	4.91756
2	127.996	Marker1868318	0.00349022	0.139731	0.0120787	4.69476
2	127.996	Marker1003631	0.00349022	0.139731	0.0120787	4.69476
2	127.996	Marker3213452	0.00349022	0.139731	0.0120787	4.69476
2	127.996	Marker279033	0.00349022	0.139731	0.0120787	4.69476
2	128.247	Marker1914633	0.000419459	0.13831	0.00832443	4.59017
2	128.247	Marker783540	0.000419459	0.13831	0.00832443	4.59017
2	128.247	Marker287881	0.000419459	0.13831	0.00832443	4.59017
2	128.247	Marker1091416	0.000419459	0.13831	0.00832443	4.59017
2	128.247	Marker2548688	0.000419459	0.13831	0.00832443	4.59017
2	128.247	Marker1275750	0.000419459	0.13831	0.00832443	4.59017
2	128.498	Marker3251492	4.78317e-05	0.134943	0.0140253	4.38648
2	128.75	Marker2947423	0.000622953	0.136364	0.0178253	4.49458
2	129.001	Marker1045295	0.00277404	0.130471	0.0310467	4.20247
2	129.252	Marker1123615	0.00183662	0.129051	0.0271991	4.08491
2	130.006	Marker369812	0.000850369	0.13237	0.0214988	4.25646
2	130.257	Marker986866	0.00118338	0.135817	0.0157157	4.44973
2	130.509	Marker1006398	0.00806877	0.13237	0.0214988	4.25646
2	130.76	Marker3307080	0.0038096	0.135817	0.0157157	4.44973
2	131.011	Marker3285178	0.0107161	0.129596	0.0289909	4.1318
2	131.011	Marker2224940	0.0107161	0.129596	0.0289909	4.1318
2	131.011	Marker1091007	0.0107161	0.129596	0.0289909	4.1318
2	131.011	Marker3378597	0.0107161	0.129596	0.0289909	4.1318
2	131.011	Marker2342948	0.0107161	0.129596	0.0289909	4.1318
2	131.011	Marker339366	0.0107161	0.129596	0.0289909	4.1318
2	131.011	Marker1982834	0.0107161	0.129596	0.0289909	4.1318
2	131.011	Marker1109098	0.0107161	0.129596	0.0289909	4.1318
2	131.011	Marker841565	0.0107161	0.129596	0.0289909	4.1318
2	131.262	Marker1467667	0.0174048	0.126202	0.0347651	3.972
2	131.262	Marker2285463	0.0174048	0.126202	0.0347651	3.972
2	131.514	Marker721581	0.0181936	0.127622	0.0386114	4.09521
2	131.766	Marker1837485	0.0238324	0.132353	0.0365546	4.36953
2	131.766	Marker819404	0.0238324	0.132353	0.0365546	4.36953
2	131.766	Marker787499	0.0238324	0.132353	0.0365546	4.36953
2	131.766	Marker1342188	0.0238324	0.132353	0.0365546	4.36953
2	131.766	Marker1922307	0.0238324	0.132353	0.0365546	4.36953
2	131.766	Marker266383	0.0238324	0.132353	0.0365546	4.36953
2	131.766	Marker1297857	0.0238324	0.132353	0.0365546	4.36953
2	131.766	Marker3351667	0.0238324	0.132353	0.0365546	4.36953
2	131.766	Marker1120315	0.0238324	0.132353	0.0365546	4.36953
2	131.766	Marker1114588	0.0238324	0.132353	0.0365546	4.36953
2	131.766	Marker2243205	0.0238324	0.132353	0.0365546	4.36953
2	131.766	Marker3450013	0.0238324	0.132353	0.0365546	4.36953
2	131.766	Marker2921638	0.0238324	0.132353	0.0365546	4.36953
2	132.017	Marker3261731	0.0251414	0.131016	0.0327918	4.25113
2	132.017	Marker621839	0.0251414	0.131016	0.0327918	4.25113
2	132.017	Marker1724634	0.0251414	0.131016	0.0327918	4.25113
2	132.017	Marker437209	0.0251414	0.131016	0.0327918	4.25113
2	132.017	Marker2387777	0.0251414	0.131016	0.0327918	4.25113
2	132.017	Marker333846	0.0251414	0.131016	0.0327918	4.25113
2	132.269	Marker2092370	0.0168196	0.134545	0.0268819	4.42951
2	132.269	Marker556590	0.0168196	0.134545	0.0268819	4.42951
2	132.269	Marker2083095	0.0168196	0.134545	0.0268819	4.42951
2	132.269	Marker637234	0.0168196	0.134545	0.0268819	4.42951
2	132.52	Marker3547227	0.0174263	0.135882	0.0305993	4.54401
2	132.52	Marker3013187	0.0174263	0.135882	0.0305993	4.54401
2	133.022	Marker2009034	0.0257086	0.133613	0.0402877	4.48728
2	133.022	Marker1203751	0.0257086	0.133613	0.0402877	4.48728
2	133.022	Marker3464490	0.0257086	0.133613	0.0402877	4.48728
2	133.274	Marker1574346	0.023516	0.132353	0.0365546	4.36953
2	133.274	Marker2103974	0.023516	0.132353	0.0365546	4.36953
2	133.274	Marker1564721	0.023516	0.132353	0.0365546	4.36953
2	133.274	Marker531884	0.023516	0.132353	0.0365546	4.36953
2	133.274	Marker504649	0.023516	0.132353	0.0365546	4.36953
2	133.274	Marker675092	0.023516	0.132353	0.0365546	4.36953
2	133.776	Marker1729245	0.0170308	0.134545	0.0268819	4.42951
2	133.776	Marker618752	0.0170308	0.134545	0.0268819	4.42951
2	133.776	Marker2442326	0.0170308	0.134545	0.0268819	4.42951
2	134.027	Marker3257156	0.0162856	0.135882	0.0305993	4.54401
2	134.027	Marker3575087	0.0162856	0.135882	0.0305993	4.54401
2	134.279	Marker3129227	0.0162856	0.135882	0.0305993	4.54401
2	134.279	Marker3013283	0.0162856	0.135882	0.0305993	4.54401
2	134.279	Marker281809	0.0162856	0.135882	0.0305993	4.54401
2	134.279	Marker1587351	0.0162856	0.135882	0.0305993	4.54401
2	134.279	Marker854561	0.0162856	0.135882	0.0305993	4.54401
2	134.279	Marker2488631	0.0162856	0.135882	0.0305993	4.54401
2	134.279	Marker1500466	0.0162856	0.135882	0.0305993	4.54401
2	134.279	Marker1646520	0.0162856	0.135882	0.0305993	4.54401
2	134.279	Marker3389829	0.0162856	0.135882	0.0305993	4.54401
2	134.279	Marker398169	0.0162856	0.135882	0.0305993	4.54401
2	134.279	Marker1431066	0.0162856	0.135882	0.0305993	4.54401
2	134.279	Marker360570	0.0162856	0.135882	0.0305993	4.54401
2	134.53	Marker786539	0.0166533	0.137143	0.0342857	4.65766
2	134.53	Marker2165810	0.0166533	0.137143	0.0342857	4.65766
2	134.53	Marker2842123	0.0166533	0.137143	0.0342857	4.65766
2	134.53	Marker2639290	0.0166533	0.137143	0.0342857	4.65766
2	134.53	Marker1239378	0.0166533	0.137143	0.0342857	4.65766
2	134.53	Marker2254564	0.0166533	0.137143	0.0342857	4.65766
2	134.53	Marker1122452	0.0166533	0.137143	0.0342857	4.65766
2	134.53	Marker1060205	0.0166533	0.137143	0.0342857	4.65766
2	134.53	Marker1625231	0.0166533	0.137143	0.0342857	4.65766
2	134.53	Marker2706044	0.0166533	0.137143	0.0342857	4.65766
2	134.53	Marker2366398	0.0166533	0.137143	0.0342857	4.65766
2	134.53	Marker492210	0.0166533	0.137143	0.0342857	4.65766
2	134.53	Marker802868	0.0166533	0.137143	0.0342857	4.65766
2	134.53	Marker2710906	0.0166533	0.137143	0.0342857	4.65766
2	134.53	Marker3311077	0.0166533	0.137143	0.0342857	4.65766
2	134.53	Marker671420	0.0166533	0.137143	0.0342857	4.65766
2	134.53	Marker3195160	0.0166533	0.137143	0.0342857	4.65766
2	134.53	Marker1994336	0.0166533	0.137143	0.0342857	4.65766
2	134.781	Marker2933777	0.0191127	0.133613	0.0402877	4.48728
2	134.781	Marker1190896	0.0191127	0.133613	0.0402877	4.48728
2	134.781	Marker925909	0.0191127	0.133613	0.0402877	4.48728
2	134.781	Marker2965744	0.0191127	0.133613	0.0402877	4.48728
2	134.781	Marker387120	0.0191127	0.133613	0.0402877	4.48728
2	134.781	Marker1579725	0.0191127	0.133613	0.0402877	4.48728
2	135.284	Marker1290669	0.0281003	0.133613	0.0402877	4.48728
2	135.535	Marker469057	0.0207996	0.127143	0.0538095	4.24943
2	135.535	Marker708593	0.0207996	0.127143	0.0538095	4.24943
2	135.535	Marker3162213	0.0207996	0.127143	0.0538095	4.24943
2	135.535	Marker1885167	0.0207996	0.127143	0.0538095	4.24943
2	135.535	Marker3419833	0.0207996	0.127143	0.0538095	4.24943
2	135.535	Marker1533502	0.0207996	0.127143	0.0538095	4.24943
2	135.535	Marker1172093	0.0207996	0.127143	0.0538095	4.24943
2	135.535	Marker739517	0.0207996	0.127143	0.0538095	4.24943
2	136.038	Marker1849291	0.0213986	0.102432	0.0148596	2.54153
2	136.289	Marker3008409	0.0225846	0.0990991	0.0206677	2.40761
2	136.289	Marker318292	0.0225846	0.0990991	0.0206677	2.40761
2	136.791	Marker1240073	0.261379	0.0845142	0.00759109	1.71802
2	137.043	Marker3254383	0.261994	0.08143	0.0132005	1.61069
2	137.294	Marker1959457	0.264194	0.07846	0.0187473	1.52012
2	137.796	Marker794900	0.309829	0.0698623	0.0279755	1.27105
2	138.048	Marker3434294	0.330239	0.071996	0.0327355	1.38129
2	138.048	Marker2341884	0.330239	0.071996	0.0327355	1.38129
2	138.55	Marker2361200	0.332623	0.071996	0.0327355	1.38129
2	138.55	Marker3247469	0.332623	0.071996	0.0327355	1.38129
2	138.801	Marker1624115	0.31227	0.0698623	0.0279755	1.27105
2	138.801	Marker2190358	0.31227	0.0698623	0.0279755	1.27105
2	138.801	Marker1279620	0.31227	0.0698623	0.0279755	1.27105
2	139.053	Marker1296213	0.321867	0.0727651	0.0224985	1.33409
2	139.053	Marker2656342	0.321867	0.0727651	0.0224985	1.33409
2	139.304	Marker2247619	0.339565	0.0698623	0.0279755	1.27105
2	141.365	Marker1775629	0.350282	0.0354251	-0.0422672	0.53389
2	141.617	Marker1661508	0.331858	0.0384615	-0.0369075	0.532186
2	142.119	Marker1880821	0.350282	0.0316742	-0.0224434	0.306052
2	142.119	Marker1998090	0.350282	0.0316742	-0.0224434	0.306052
2	142.119	Marker529916	0.350282	0.0316742	-0.0224434	0.306052
2	142.119	Marker2609078	0.350282	0.0316742	-0.0224434	0.306052
2	142.119	Marker2469535	0.350282	0.0316742	-0.0224434	0.306052
2	142.119	Marker3248067	0.350282	0.0316742	-0.0224434	0.306052
2	142.119	Marker3482498	0.350282	0.0316742	-0.0224434	0.306052
2	142.119	Marker1657250	0.350282	0.0316742	-0.0224434	0.306052
2	142.119	Marker2984281	0.350282	0.0316742	-0.0224434	0.306052
2	142.119	Marker512086	0.350282	0.0316742	-0.0224434	0.306052
2	142.119	Marker1644306	0.350282	0.0316742	-0.0224434	0.306052
2	142.119	Marker1090556	0.350282	0.0316742	-0.0224434	0.306052
2	142.119	Marker3334179	0.350282	0.0316742	-0.0224434	0.306052
2	142.119	Marker2115886	0.350282	0.0316742	-0.0224434	0.306052
2	142.119	Marker1761599	0.350282	0.0316742	-0.0224434	0.306052
2	142.119	Marker544479	0.350282	0.0316742	-0.0224434	0.306052
2	142.119	Marker1289354	0.350282	0.0316742	-0.0224434	0.306052
2	142.119	Marker646874	0.350282	0.0316742	-0.0224434	0.306052
2	142.119	Marker3521505	0.350282	0.0316742	-0.0224434	0.306052
2	142.119	Marker2788229	0.350282	0.0316742	-0.0224434	0.306052
2	142.119	Marker1288521	0.350282	0.0316742	-0.0224434	0.306052
2	142.119	Marker3295032	0.350282	0.0316742	-0.0224434	0.306052
2	142.119	Marker2527492	0.350282	0.0316742	-0.0224434	0.306052
2	142.119	Marker340022	0.350282	0.0316742	-0.0224434	0.306052
2	142.119	Marker2059865	0.350282	0.0316742	-0.0224434	0.306052
2	142.119	Marker3284163	0.350282	0.0316742	-0.0224434	0.306052
2	143.124	Marker1934617	0.924259	0.00603318	-0.0680845	0.614222
2	143.124	Marker2806145	0.924259	0.00603318	-0.0680845	0.614222
2	143.124	Marker2325253	0.924259	0.00603318	-0.0680845	0.614222
2	143.124	Marker928182	0.924259	0.00603318	-0.0680845	0.614222
2	143.124	Marker1043753	0.924259	0.00603318	-0.0680845	0.614222
2	143.124	Marker397113	0.924259	0.00603318	-0.0680845	0.614222
2	143.376	Marker651843	0.953145	0.00955882	-0.0623366	0.529465
2	143.627	Marker927135	1.0103	0.00603318	-0.0680845	0.614222
2	143.878	Marker2022739	1.00989	0.00897436	-0.0732039	0.719274
2	143.878	Marker905119	1.00989	0.00897436	-0.0732039	0.719274
2	143.878	Marker2158086	1.00989	0.00897436	-0.0732039	0.719274
2	143.878	Marker352835	1.00989	0.00897436	-0.0732039	0.719274
2	144.381	Marker3037394	1.00578	0.0152244	-0.0836834	0.970252
2	144.381	Marker525393	1.00578	0.0152244	-0.0836834	0.970252
2	144.381	Marker2435764	1.00578	0.0152244	-0.0836834	0.970252
2	144.632	Marker1041788	1.0046	0.0120356	-0.0784006	0.837587
2	144.632	Marker1932727	1.0046	0.0120356	-0.0784006	0.837587
2	144.632	Marker1225078	1.0046	0.0120356	-0.0784006	0.837587
2	144.632	Marker2106443	1.0046	0.0120356	-0.0784006	0.837587
2	144.632	Marker1101802	1.0046	0.0120356	-0.0784006	0.837587
2	144.632	Marker397155	1.0046	0.0120356	-0.0784006	0.837587
2	144.883	Marker2014313	0.951504	0.0155612	-0.0727394	0.749123
2	144.883	Marker251824	0.951504	0.0155612	-0.0727394	0.749123
2	145.386	Marker989871	0.963508	0.0155612	-0.0727394	0.749123
2	145.386	Marker2701559	0.963508	0.0155612	-0.0727394	0.749123
2	145.888	Marker2623825	0.973187	0.00955882	-0.0623366	0.529465
2	146.14	Marker2764489	0.993437	0.00603318	-0.0680845	0.614222
2	146.14	Marker2949614	0.993437	0.00603318	-0.0680845	0.614222
2	147.145	Marker2862289	0.974621	0.0025	-0.0475	0.296216
2	147.899	Marker3139352	1.07476	-0.0018797	-0.064293	0.540791
2	148.15	Marker3300173	1.10069	0.0018315	-0.0583926	0.44619
2	148.401	Marker850304	1.086	-0.00102564	-0.0533029	0.371379
2	148.401	Marker877754	1.086	-0.00102564	-0.0533029	0.371379
2	148.401	Marker2137112	1.086	-0.00102564	-0.0533029	0.371379
2	148.401	Marker1575110	1.086	-0.00102564	-0.0533029	0.371379
2	148.401	Marker3241498	1.086	-0.00102564	-0.0533029	0.371379
2	148.401	Marker3519469	1.086	-0.00102564	-0.0533029	0.371379
2	149.155	Marker1288656	1.04124	-0.0125	-0.017402	0.0769747
2	149.155	Marker335211	1.04124	-0.0125	-0.017402	0.0769747
2	149.155	Marker956851	1.04124	-0.0125	-0.017402	0.0769747
2	149.155	Marker1808276	1.04124	-0.0125	-0.017402	0.0769747
2	149.155	Marker2006896	1.04124	-0.0125	-0.017402	0.0769747
2	149.657	Marker2780256	1.22036	-0.0133661	-0.0283006	0.147403
2	149.657	Marker2385765	1.22036	-0.0133661	-0.0283006	0.147403
2	150.16	Marker1249821	1.3316	-0.025	-0.0397059	0.355608
2	150.411	Marker651880	0.686632	-0.0160256	-0.0233072	0.132461
2	150.411	Marker2526658	0.686632	-0.0160256	-0.0233072	0.132461
2	150.411	Marker1060523	0.686632	-0.0160256	-0.0233072	0.132461
2	150.662	Marker3556773	0.681704	-0.00837258	-0.0383846	0.209245
2	150.662	Marker2862263	0.681704	-0.00837258	-0.0383846	0.209245
2	150.914	Marker2730179	0.668915	-0.00102564	-0.0533029	0.371379
2	150.914	Marker3259408	0.668915	-0.00102564	-0.0533029	0.371379
2	150.914	Marker2952146	0.668915	-0.00102564	-0.0533029	0.371379
2	150.914	Marker973732	0.668915	-0.00102564	-0.0533029	0.371379
2	151.668	Marker3267926	0.65965	0.0154799	-0.050915	0.396005
2	152.021	Marker2578332	0.699814	0.025	-0.045	0.414186
2	152.021	Marker3101406	0.699814	0.025	-0.045	0.414186
2	152.523	Marker2807757	0.639506	0.03111	-0.0450124	0.496432
2	153.528	Marker3380065	0.578161	0.0191518	-0.0457991	0.361829
2	153.779	Marker560492	0.581703	0.012093	-0.0307936	0.158884
2	154.031	Marker1947777	0.539414	0.00363636	-0.047197	0.294138
2	154.282	Marker978472	0.528844	0.00649351	-0.0524167	0.368987
2	154.533	Marker643680	0.513576	0.0094697	-0.0577072	0.456467
2	154.533	Marker766122	0.513576	0.0094697	-0.0577072	0.456467
2	154.533	Marker2737856	0.513576	0.0094697	-0.0577072	0.456467
2	154.785	Marker1179617	0.510009	0.00138889	-0.0737829	0.711567
2	154.785	Marker1968891	0.510009	0.00138889	-0.0737829	0.711567
2	154.785	Marker2200777	0.510009	0.00138889	-0.0737829	0.711567
2	155.79	Marker1054190	0.556138	0.00852273	-0.0998956	1.32091
2	156.041	Marker1969891	0.5267	0.0118056	-0.0945089	1.2001
2	156.292	Marker704318	0.550168	0.00852273	-0.0998956	1.32091
2	156.543	Marker2239851	0.605045	0.000694444	-0.115929	1.75564
2	156.795	Marker2202787	0.608092	-0.00249433	-0.1107	1.60222
2	157.046	Marker897237	0.606942	0.000694444	-0.115929	1.75564
2	157.046	Marker471983	0.606942	0.000694444	-0.115929	1.75564
2	157.046	Marker3553965	0.606942	0.000694444	-0.115929	1.75564
2	157.046	Marker1919265	0.606942	0.000694444	-0.115929	1.75564
2	157.046	Marker517158	0.606942	0.000694444	-0.115929	1.75564
2	157.046	Marker1565662	0.606942	0.000694444	-0.115929	1.75564
2	157.046	Marker1930373	0.606942	0.000694444	-0.115929	1.75564
2	157.046	Marker692634	0.606942	0.000694444	-0.115929	1.75564
2	157.046	Marker1551086	0.606942	0.000694444	-0.115929	1.75564
2	157.046	Marker1887417	0.606942	0.000694444	-0.115929	1.75564
2	157.297	Marker1823967	0.613286	-0.00249433	-0.1107	1.60222
2	157.548	Marker959766	0.609863	-0.00972222	-0.0952033	1.20657
2	157.8	Marker3307911	0.609097	-0.00661939	-0.10041	1.32746
2	157.8	Marker3338574	0.609097	-0.00661939	-0.10041	1.32746
2	158.051	Marker249928	0.613946	-0.00972222	-0.0952033	1.20657
2	158.051	Marker2318734	0.613946	-0.00972222	-0.0952033	1.20657
2	158.051	Marker2790970	0.613946	-0.00972222	-0.0952033	1.20657
2	158.051	Marker3479620	0.613946	-0.00972222	-0.0952033	1.20657
2	158.051	Marker2823436	0.613946	-0.00972222	-0.0952033	1.20657
2	158.051	Marker2378960	0.613946	-0.00972222	-0.0952033	1.20657
2	158.554	Marker1915712	0.58504	-0.013876	-0.0739769	0.760959
2	158.554	Marker831431	0.58504	-0.013876	-0.0739769	0.760959
2	158.805	Marker1167111	0.585367	-0.0108696	-0.0791925	0.847494
2	158.805	Marker3058650	0.585367	-0.0108696	-0.0791925	0.847494
2	158.805	Marker499172	0.585367	-0.0108696	-0.0791925	0.847494
2	158.805	Marker1485491	0.585367	-0.0108696	-0.0791925	0.847494
2	158.805	Marker3125960	0.585367	-0.0108696	-0.0791925	0.847494
2	158.805	Marker677492	0.585367	-0.0108696	-0.0791925	0.847494
2	158.805	Marker986641	0.585367	-0.0108696	-0.0791925	0.847494
2	158.805	Marker3075499	0.585367	-0.0108696	-0.0791925	0.847494
2	158.805	Marker1419301	0.585367	-0.0108696	-0.0791925	0.847494
2	158.805	Marker620197	0.585367	-0.0108696	-0.0791925	0.847494
2	159.307	Marker996755	0.583239	-0.013876	-0.0739769	0.760959
2	159.559	Marker3257504	0.560018	-0.0106383	-0.068484	0.639736
2	161.974	Marker2825359	0.296097	0.000213675	-0.0736215	0.708006
2	161.974	Marker2475370	0.296097	0.000213675	-0.0736215	0.708006
2	162.225	Marker2047295	0.292207	-0.00292642	-0.0681438	0.608612
2	162.979	Marker1652244	0.376579	-0.00511006	-0.0945295	1.17348
2	163.23	Marker2971261	0.43045	-0.00801282	-0.0996795	1.31325
2	163.733	Marker929250	0.514239	-0.0140056	-0.0997199	1.3459
2	164.235	Marker1263600	0.480386	-0.00801282	-0.0996795	1.31325
2	164.486	Marker539671	0.50963	-0.000784929	-0.115896	1.75467
2	164.486	Marker575602	0.50963	-0.000784929	-0.115896	1.75467
2	164.486	Marker1622506	0.50963	-0.000784929	-0.115896	1.75467
2	164.738	Marker787181	0.50638	-0.00384615	-0.110664	1.60324
2	164.738	Marker2225228	0.50638	-0.00384615	-0.110664	1.60324
2	164.989	Marker2156649	0.450595	0.00294118	-0.0948116	1.17628
2	165.492	Marker2257098	0.440446	-0.010989	-0.0944561	1.19434
2	165.492	Marker3255323	0.440446	-0.010989	-0.0944561	1.19434
2	165.743	Marker1402733	0.415534	-0.0140056	-0.0997199	1.3459
2	166.245	Marker1101380	0.418376	-0.00600788	-0.117299	1.8059
2	166.748	Marker932783	0.418082	-0.00980392	-0.11074	1.62489
2	168.004	Marker1285800	0.493298	-0.00678733	-0.105503	1.46498
2	168.758	Marker1981832	0.486949	-0.000943396	-0.105541	1.45522
2	168.758	Marker1167260	0.486949	-0.000943396	-0.105541	1.45522
2	168.758	Marker3529453	0.486949	-0.000943396	-0.105541	1.45522
2	169.512	Marker962560	0.472538	-0.00748663	-0.111128	1.62655
2	169.763	Marker2528046	0.466552	-0.0103147	-0.106005	1.49331
2	169.763	Marker1885088	0.466552	-0.0103147	-0.106005	1.49331
2	169.763	Marker1828585	0.466552	-0.0103147	-0.106005	1.49331
2	170.015	Marker350968	0.469537	-0.00748663	-0.111128	1.62655
2	170.517	Marker3202546	0.490277	-0.00178571	-0.11131	1.61917
2	171.02	Marker2960883	0.491077	-0.00178571	-0.11131	1.61917
2	171.522	Marker2593685	0.491453	-0.00595238	-0.0999446	1.31327
2	171.773	Marker1270669	0.446511	-0.00328947	-0.0949561	1.18038
2	171.773	Marker1549082	0.446511	-0.00328947	-0.0949561	1.18038
2	171.773	Marker1627122	0.446511	-0.00328947	-0.0949561	1.18038
2	172.527	Marker2723319	0.447921	-0.0179598	-0.131055	2.32076
2	172.527	Marker1798365	0.447921	-0.0179598	-0.131055	2.32076
2	174.035	Marker3377897	0.366642	-0.0181598	-0.120947	1.98977
2	175.795	Marker3153718	0.425148	-0.03125	-0.113848	1.92693
2	176.297	Marker925358	0.425225	-0.03125	-0.113848	1.92693
2	177.656	Marker3158345	0.446115	-0.0282197	-0.103651	1.59406
2	178.409	Marker1698100	0.446457	-0.0253385	-0.108752	1.69865
2	178.409	Marker1046053	0.446457	-0.0253385	-0.108752	1.69865
2	178.661	Marker666141	0.458346	-0.0283688	-0.113953	1.88892
2	178.661	Marker502736	0.458346	-0.0283688	-0.113953	1.88892
2	178.912	Marker2927702	0.459105	-0.0362319	-0.0971014	1.54598
2	179.666	Marker2161291	0.544881	-0.0537037	-0.100346	2.00596
2	179.666	Marker1074059	0.544881	-0.0537037	-0.100346	2.00596
2	180.168	Marker3206558	0.555379	-0.0508547	-0.0909981	1.70098
2	180.42	Marker604282	0.555379	-0.0508547	-0.0909981	1.70098
2	180.922	Marker873155	0.598828	-0.0508547	-0.0909981	1.70098
2	180.922	Marker2954655	0.598828	-0.0508547	-0.0909981	1.70098
2	180.922	Marker1778749	0.598828	-0.0508547	-0.0909981	1.70098
2	180.922	Marker2393842	0.598828	-0.0508547	-0.0909981	1.70098
2	180.922	Marker2893601	0.598828	-0.0508547	-0.0909981	1.70098
2	180.922	Marker490172	0.598828	-0.0508547	-0.0909981	1.70098
2	181.173	Marker2519049	0.604049	-0.0480769	-0.0959493	1.75608
2	181.173	Marker3501842	0.604049	-0.0480769	-0.0959493	1.75608
2	181.173	Marker2873165	0.604049	-0.0480769	-0.0959493	1.75608
2	181.173	Marker3402353	0.604049	-0.0480769	-0.0959493	1.75608
2	181.927	Marker2068037	0.711046	-0.0508547	-0.0909981	1.70098
2	182.18	Marker3413758	0.75611	-0.0362319	-0.0928004	1.43929
2	182.431	Marker1044986	0.260574	-0.0295652	-0.0776688	0.997307
2	182.934	Marker2591342	0.18896	-0.0235294	-0.0774301	0.915726
2	183.185	Marker375782	0.200463	-0.0266667	-0.082807	1.06598
2	183.436	Marker1383821	0.199871	-0.0236364	-0.0880303	1.14604
[truncated: 50 more rows]

## Sheet: comparison
Marker	Marker	chr	start	end	Description
	HORVU2Hr1G019970	chr2H	52787976	52796091	Auxin-responsive GH3 family protein
	MLOC_60505	chr2H	52788584	52795343	Auxin-responsive GH3 family protein
Marker1550595	chr2H_52790674	chr2H	52790674	52790675	-
Marker2203705	chr2H_53054590	chr2H	53054590	53054591	-
Marker1876105	chr2H_53066182	chr2H	53066182	53066183	-
Marker1854394	chr2H_53192881	chr2H	53192881	53192882	-
Marker2459134	chr2H_53874735	chr2H	53874735	53874736	-
Marker1636893	chr2H_53978153	chr2H	53978153	53978154	-
Marker673563	chr2H_54162438	chr2H	54162438	54162439	-
Marker1677737	chr2H_57348862	chr2H	57348862	57348863	-
	MLOC_55478	chr2H	58177938	58518831	-
	AK362393.1	chr2H	58201015	58285965	-
Marker2400730	chr2H_58247536	chr2H	58247536	58247537	-
Marker2679451	chr2H_58259334	chr2H	58259334	58259335	-
Marker516945	Unmatched to genome	-	-	-	-
Marker310119	Unmatched to genome	-	-	-	-
