# Supplementary material for: Construction of a high-density genetic map and fine mapping of a candidate gene locus for a novel branched-spike mutant in barley
Source: PLoS One. 2020 Jan 8;15(1):e0227617. doi: 10.1371/journal.pone.0227617 (PMC6948822; doi:10.1371/journal.pone.0227617)
Supplement: S2 Table — (XLS) [file pone.0227617.s004.xls]

## Sheet: Sheet1
plant code	branched-spike length(cm)	branched spike number	branched-spike rachis node number
1	1.59	16	4
2	1.47	15	3
3	1.39	12	3
4	1.36	13	2
5	1.42	15	3
6	1.46	14	3
7	1.51	15	3
8	1.39	13	2
9	1.52	12	2
10	1.26	13	2
11	1.31	11	2
12	1.39	15	2
13	1.47	13	2
14	1.43	14	3
15	1.41	13	2
16	1.46	16	4
17	1.63	15	3
18	1.47	12	2
19	1.39	14	2
20	1.61	12	2
21	1.56	16	4
22	1.41	13	2
23	1.58	15	3
24	1.52	13	3
25	1.54	12	2
26	1.62	14	2
27	1.41	13	2
28	1.46	14	2
29	1.59	15	2
30	1.55	13	2
31	1.57	15	2
32	1.47	14	2
33	1.54	15	2
34	1.41	13	2
35	1.49	12	2
36	1.61	12	2
37	1.49	13	2
38	1.57	15	2
39	1.48	13	2
40	1.43	15	3
41	1.44	16	3
42	1.56	15	2
43	1.42	14	2
44	1.48	13	2
45	1.59	14	2
46	1.47	10	1
47	1.56	12	2
48	1.46	14	2
49	1.31	11	2
50	1.41	12	2
51	1.57	16	3
52	1.6	15	3
53	1.42	12	1
54	1.41	10	2
mean value	1.48037	13.5556	2.31481
standard deviation	0.0858932	1.52348	0.63316
