# Supplementary material for: Construction of a high-density genetic map and fine mapping of a candidate gene locus for a novel branched-spike mutant in barley
Source: PLoS One. 2020 Jan 8;15(1):e0227617. doi: 10.1371/journal.pone.0227617 (PMC6948822; doi:10.1371/journal.pone.0227617)
Supplement: S3 Table — (XLS) [file pone.0227617.s005.xls]

## Sheet: Sheet1
Gene_ID	GO_annotation	KEGG_annotation	KOG_class_annotation	Pfam_annotation	Swissprot_annotation	TrEMBL_annotation	nr_annotation	nt_annotation
HORVU2Hr1G019970.10	response to light stimulus (GO:0009416), response to auxin (GO:0009733), chloroplast envelope (GO:0009941), ligase activity (GO:0016874),	K14487|0|bdi:100839043|K14487 auxin responsive GH3 gene family | (RefSeq) probable indole-3-acetic acid-amido synthetase GH3.11	--	GH3 auxin-responsive promoter	Probable indole-3-acetic acid-amido synthetase GH3.11 OS=Oryza sativa subsp. japonica OX=39947 GN=GH3.11 PE=2 SV=1	Uncharacterized protein {ECO:0000313|EnsemblPlants:MLOC_60505.1, ECO:0000313|EnsemblPlants:MLOC_60505.2} OS=Hordeum vulgare var. distichum (Domesticated barley) PE=4 SV=1	probable indole-3-acetic acid-amido synthetase GH3.11 [Aegilops tauschii subsp. tauschii]	PREDICTED: Brachypodium distachyon probable indole-3-acetic acid-amido synthetase GH3.11 (LOC100839043), transcript variant X1, mRNA
HORVU2Hr1G019970.11	response to light stimulus (GO:0009416), response to auxin (GO:0009733), chloroplast envelope (GO:0009941), ligase activity (GO:0016874),	K14487|0|bdi:100839043|K14487 auxin responsive GH3 gene family | (RefSeq) probable indole-3-acetic acid-amido synthetase GH3.11	--	GH3 auxin-responsive promoter, GH3 auxin-responsive promoter	Probable indole-3-acetic acid-amido synthetase GH3.11 OS=Oryza sativa subsp. japonica OX=39947 GN=GH3.11 PE=2 SV=1	Uncharacterized protein {ECO:0000313|EnsemblPlants:MLOC_60505.1, ECO:0000313|EnsemblPlants:MLOC_60505.2} OS=Hordeum vulgare var. distichum (Domesticated barley) PE=4 SV=1	probable indole-3-acetic acid-amido synthetase GH3.11 [Aegilops tauschii subsp. tauschii]	PREDICTED: Brachypodium distachyon probable indole-3-acetic acid-amido synthetase GH3.11 (LOC100839043), transcript variant X2, mRNA
HORVU2Hr1G019970.12	response to light stimulus (GO:0009416), response to auxin (GO:0009733), chloroplast envelope (GO:0009941), ligase activity (GO:0016874),	K14487|3.23021e-120|bdi:100839043|K14487 auxin responsive GH3 gene family | (RefSeq) probable indole-3-acetic acid-amido synthetase GH3.11	--	GH3 auxin-responsive promoter	Probable indole-3-acetic acid-amido synthetase GH3.11 OS=Oryza sativa subsp. japonica OX=39947 GN=GH3.11 PE=2 SV=1	Uncharacterized protein {ECO:0000313|EnsemblPlants:MLOC_60505.1, ECO:0000313|EnsemblPlants:MLOC_60505.2} OS=Hordeum vulgare var. distichum (Domesticated barley) PE=4 SV=1	probable indole-3-acetic acid-amido synthetase GH3.11 [Aegilops tauschii subsp. tauschii]	Sorghum bicolor hypothetical protein, mRNA
HORVU2Hr1G019970.2	response to light stimulus (GO:0009416), response to auxin (GO:0009733), chloroplast envelope (GO:0009941), ligase activity (GO:0016874),	K14487|8.51388e-179|bdi:100839043|K14487 auxin responsive GH3 gene family | (RefSeq) probable indole-3-acetic acid-amido synthetase GH3.11	--	GH3 auxin-responsive promoter	Probable indole-3-acetic acid-amido synthetase GH3.11 OS=Oryza sativa subsp. japonica OX=39947 GN=GH3.11 PE=2 SV=1	Uncharacterized protein {ECO:0000313|EnsemblPlants:MLOC_60505.1, ECO:0000313|EnsemblPlants:MLOC_60505.2} OS=Hordeum vulgare var. distichum (Domesticated barley) PE=4 SV=1	probable indole-3-acetic acid-amido synthetase GH3.11 [Aegilops tauschii subsp. tauschii]	PREDICTED: Brachypodium distachyon probable indole-3-acetic acid-amido synthetase GH3.11 (LOC100839043), transcript variant X2, mRNA
HORVU2Hr1G019970.3	response to light stimulus (GO:0009416), response to auxin (GO:0009733), chloroplast envelope (GO:0009941), ligase activity (GO:0016874),	K14487|0|bdi:100839043|K14487 auxin responsive GH3 gene family | (RefSeq) probable indole-3-acetic acid-amido synthetase GH3.11	--	GH3 auxin-responsive promoter	Probable indole-3-acetic acid-amido synthetase GH3.11 OS=Oryza sativa subsp. japonica OX=39947 GN=GH3.11 PE=2 SV=1	Uncharacterized protein {ECO:0000313|EnsemblPlants:MLOC_60505.1, ECO:0000313|EnsemblPlants:MLOC_60505.2} OS=Hordeum vulgare var. distichum (Domesticated barley) PE=4 SV=1	probable indole-3-acetic acid-amido synthetase GH3.11 [Aegilops tauschii subsp. tauschii]	PREDICTED: Brachypodium distachyon probable indole-3-acetic acid-amido synthetase GH3.11 (LOC100839043), transcript variant X1, mRNA
HORVU2Hr1G019970.4	response to light stimulus (GO:0009416), response to auxin (GO:0009733), chloroplast envelope (GO:0009941), ligase activity (GO:0016874),	K14487|0|bdi:100839043|K14487 auxin responsive GH3 gene family | (RefSeq) probable indole-3-acetic acid-amido synthetase GH3.11	--	GH3 auxin-responsive promoter	Probable indole-3-acetic acid-amido synthetase GH3.11 OS=Oryza sativa subsp. japonica OX=39947 GN=GH3.11 PE=2 SV=1	Uncharacterized protein {ECO:0000313|EnsemblPlants:MLOC_60505.1, ECO:0000313|EnsemblPlants:MLOC_60505.2} OS=Hordeum vulgare var. distichum (Domesticated barley) PE=4 SV=1	probable indole-3-acetic acid-amido synthetase GH3.11 [Aegilops tauschii subsp. tauschii]	PREDICTED: Brachypodium distachyon probable indole-3-acetic acid-amido synthetase GH3.11 (LOC100839043), transcript variant X2, mRNA
HORVU2Hr1G019970.5	response to light stimulus (GO:0009416), response to auxin (GO:0009733), chloroplast envelope (GO:0009941), ligase activity (GO:0016874),	K14487|0|bdi:100839043|K14487 auxin responsive GH3 gene family | (RefSeq) probable indole-3-acetic acid-amido synthetase GH3.11	--	GH3 auxin-responsive promoter	Probable indole-3-acetic acid-amido synthetase GH3.11 OS=Oryza sativa subsp. japonica OX=39947 GN=GH3.11 PE=2 SV=1	Uncharacterized protein {ECO:0000313|EnsemblPlants:MLOC_60505.1, ECO:0000313|EnsemblPlants:MLOC_60505.2} OS=Hordeum vulgare var. distichum (Domesticated barley) PE=4 SV=1	probable indole-3-acetic acid-amido synthetase GH3.11 [Aegilops tauschii subsp. tauschii]	PREDICTED: Brachypodium distachyon probable indole-3-acetic acid-amido synthetase GH3.11 (LOC100839043), transcript variant X2, mRNA
HORVU2Hr1G019970.6	response to light stimulus (GO:0009416), response to auxin (GO:0009733), chloroplast envelope (GO:0009941), ligase activity (GO:0016874),	K14487|0|bdi:100839043|K14487 auxin responsive GH3 gene family | (RefSeq) probable indole-3-acetic acid-amido synthetase GH3.11	--	GH3 auxin-responsive promoter	Probable indole-3-acetic acid-amido synthetase GH3.11 OS=Oryza sativa subsp. japonica OX=39947 GN=GH3.11 PE=2 SV=1	Uncharacterized protein {ECO:0000313|EnsemblPlants:MLOC_60505.1, ECO:0000313|EnsemblPlants:MLOC_60505.2} OS=Hordeum vulgare var. distichum (Domesticated barley) PE=4 SV=1	probable indole-3-acetic acid-amido synthetase GH3.11 [Aegilops tauschii subsp. tauschii]	PREDICTED: Brachypodium distachyon probable indole-3-acetic acid-amido synthetase GH3.11 (LOC100839043), transcript variant X1, mRNA
HORVU2Hr1G019970.7	response to light stimulus (GO:0009416), response to auxin (GO:0009733), chloroplast envelope (GO:0009941), ligase activity (GO:0016874),	K14487|0|bdi:100839043|K14487 auxin responsive GH3 gene family | (RefSeq) probable indole-3-acetic acid-amido synthetase GH3.11	--	GH3 auxin-responsive promoter	Probable indole-3-acetic acid-amido synthetase GH3.11 OS=Oryza sativa subsp. japonica OX=39947 GN=GH3.11 PE=2 SV=1	Uncharacterized protein {ECO:0000313|EnsemblPlants:MLOC_60505.1, ECO:0000313|EnsemblPlants:MLOC_60505.2} OS=Hordeum vulgare var. distichum (Domesticated barley) PE=4 SV=1	probable indole-3-acetic acid-amido synthetase GH3.11 [Aegilops tauschii subsp. tauschii]	PREDICTED: Brachypodium distachyon probable indole-3-acetic acid-amido synthetase GH3.11 (LOC100839043), transcript variant X1, mRNA
HORVU2Hr1G019970.8	response to light stimulus (GO:0009416), response to auxin (GO:0009733), chloroplast envelope (GO:0009941), ligase activity (GO:0016874),	K14487|2.51636e-179|bdi:100839043|K14487 auxin responsive GH3 gene family | (RefSeq) probable indole-3-acetic acid-amido synthetase GH3.11	--	GH3 auxin-responsive promoter	Probable indole-3-acetic acid-amido synthetase GH3.11 OS=Oryza sativa subsp. japonica OX=39947 GN=GH3.11 PE=2 SV=1	Uncharacterized protein {ECO:0000313|EnsemblPlants:MLOC_60505.1, ECO:0000313|EnsemblPlants:MLOC_60505.2} OS=Hordeum vulgare var. distichum (Domesticated barley) PE=4 SV=1	probable indole-3-acetic acid-amido synthetase GH3.11 [Aegilops tauschii subsp. tauschii]	PREDICTED: Brachypodium distachyon probable indole-3-acetic acid-amido synthetase GH3.11 (LOC100839043), transcript variant X2, mRNA
HORVU2Hr1G019970.9	response to light stimulus (GO:0009416), response to auxin (GO:0009733), chloroplast envelope (GO:0009941), ligase activity (GO:0016874),	K14487|0|bdi:100839043|K14487 auxin responsive GH3 gene family | (RefSeq) probable indole-3-acetic acid-amido synthetase GH3.11	--	GH3 auxin-responsive promoter	Probable indole-3-acetic acid-amido synthetase GH3.11 OS=Oryza sativa subsp. japonica OX=39947 GN=GH3.11 PE=2 SV=1	Uncharacterized protein {ECO:0000313|EnsemblPlants:MLOC_60505.1, ECO:0000313|EnsemblPlants:MLOC_60505.2} OS=Hordeum vulgare var. distichum (Domesticated barley) PE=4 SV=1	probable indole-3-acetic acid-amido synthetase GH3.11 [Aegilops tauschii subsp. tauschii]	PREDICTED: Brachypodium distachyon probable indole-3-acetic acid-amido synthetase GH3.11 (LOC100839043), transcript variant X2, mRNA
HORVU2Hr1G019980.1	--	--	--	--	Chloroplast envelope membrane protein (Fragment) OS=Aegilops tauschii OX=37682 GN=cemA PE=3 SV=1	Envelope membrane protein {ECO:0000313|EMBL:BAD22549.1} (Fragment) OS=Aegilops markgrafii PE=4 SV=1	chloroplast envelope membrane protein, partial (chloroplast) [Agropyron cristatum]	Triticum macha chloroplast DNA, complete genome
HORVU2Hr1G019990.1	--	--	--	C2 domain	Protein SRC2 OS=Glycine max OX=3847 GN=SRC2 PE=2 SV=1	Predicted protein {ECO:0000313|EMBL:BAJ96573.1} OS=Hordeum vulgare var. distichum (Domesticated barley) PE=2 SV=1	predicted protein [Hordeum vulgare subsp. vulgare]	Hordeum vulgare subsp. vulgare mRNA for predicted protein, complete cds, clone: NIASHv2033L23
HORVU2Hr1G019990.2	--	--	--	--	--	--	--	Hordeum vulgare subsp. vulgare mRNA for predicted protein, partial cds, clone: NIASHv2122C14
HORVU2Hr1G019990.3	--	--	--	--	--	--	--	Hordeum vulgare subsp. vulgare mRNA for predicted protein, partial cds, clone: NIASHv2122C14
HORVU2Hr1G019990.4	--	--	--	--	--	--	--	Hordeum vulgare subsp. vulgare mRNA for predicted protein, partial cds, clone: NIASHv2122C14
HORVU2Hr1G020000.1	--	--	--	--	--	--	--	Hordeum vulgare subsp. vulgare mRNA for predicted protein, partial cds, clone: NIASHv2122C14
HORVU2Hr1G020000.10	metabolic process (GO:0008152), transferase activity, transferring hexosyl groups (GO:0016758),	--	--	--	DIMBOA UDP-glucosyltransferase BX9 OS=Zea mays OX=4577 GN=BX9 PE=1 SV=1	Predicted protein {ECO:0000313|EMBL:BAJ94724.1} (Fragment) OS=Hordeum vulgare var. distichum (Domesticated barley) PE=2 SV=1	predicted protein, partial [Hordeum vulgare subsp. vulgare]	Hordeum vulgare subsp. vulgare mRNA for predicted protein, partial cds, clone: NIASHv2016E09
HORVU2Hr1G020000.11	metabolic process (GO:0008152), transferase activity, transferring hexosyl groups (GO:0016758),	--	--	--	DIMBOA UDP-glucosyltransferase BX9 OS=Zea mays OX=4577 GN=BX9 PE=1 SV=1	Predicted protein {ECO:0000313|EMBL:BAJ94724.1} (Fragment) OS=Hordeum vulgare var. distichum (Domesticated barley) PE=2 SV=1	predicted protein, partial [Hordeum vulgare subsp. vulgare]	Hordeum vulgare subsp. vulgare mRNA for predicted protein, partial cds, clone: NIASHv2016E09
HORVU2Hr1G020000.12	metabolic process (GO:0008152), transferase activity, transferring hexosyl groups (GO:0016758),	--	--	--	DIMBOA UDP-glucosyltransferase BX9 OS=Zea mays OX=4577 GN=BX9 PE=1 SV=1	Predicted protein {ECO:0000313|EMBL:BAJ94724.1} (Fragment) OS=Hordeum vulgare var. distichum (Domesticated barley) PE=2 SV=1	predicted protein, partial [Hordeum vulgare subsp. vulgare]	Hordeum vulgare subsp. vulgare mRNA for predicted protein, partial cds, clone: NIASHv2016E09
HORVU2Hr1G020000.13	metabolic process (GO:0008152), transferase activity, transferring hexosyl groups (GO:0016758),	--	--	--	DIMBOA UDP-glucosyltransferase BX9 OS=Zea mays OX=4577 GN=BX9 PE=1 SV=1	Predicted protein {ECO:0000313|EMBL:BAJ94724.1} (Fragment) OS=Hordeum vulgare var. distichum (Domesticated barley) PE=2 SV=1	predicted protein, partial [Hordeum vulgare subsp. vulgare]	Hordeum vulgare subsp. vulgare mRNA for predicted protein, partial cds, clone: NIASHv2016E09
HORVU2Hr1G020000.14	metabolic process (GO:0008152), transferase activity, transferring hexosyl groups (GO:0016758),	--	--	--	DIMBOA UDP-glucosyltransferase BX9 OS=Zea mays OX=4577 GN=BX9 PE=1 SV=1	Predicted protein {ECO:0000313|EMBL:BAJ94724.1} (Fragment) OS=Hordeum vulgare var. distichum (Domesticated barley) PE=2 SV=1	predicted protein, partial [Hordeum vulgare subsp. vulgare]	Hordeum vulgare subsp. vulgare mRNA for predicted protein, partial cds, clone: NIASHv2016E09
HORVU2Hr1G020000.15	metabolic process (GO:0008152), transferase activity, transferring hexosyl groups (GO:0016758),	--	--	--	DIMBOA UDP-glucosyltransferase BX9 OS=Zea mays OX=4577 GN=BX9 PE=1 SV=1	Predicted protein {ECO:0000313|EMBL:BAJ94724.1} (Fragment) OS=Hordeum vulgare var. distichum (Domesticated barley) PE=2 SV=1	predicted protein, partial [Hordeum vulgare subsp. vulgare]	Hordeum vulgare subsp. vulgare mRNA for predicted protein, partial cds, clone: NIASHv2016E09
HORVU2Hr1G020000.16	metabolic process (GO:0008152), transferase activity, transferring hexosyl groups (GO:0016758),	--	--	--	DIMBOA UDP-glucosyltransferase BX9 OS=Zea mays OX=4577 GN=BX9 PE=1 SV=1	Predicted protein {ECO:0000313|EMBL:BAJ94724.1} (Fragment) OS=Hordeum vulgare var. distichum (Domesticated barley) PE=2 SV=1	predicted protein, partial [Hordeum vulgare subsp. vulgare]	Hordeum vulgare subsp. vulgare mRNA for predicted protein, partial cds, clone: NIASHv2016E09
HORVU2Hr1G020000.17	metabolic process (GO:0008152), transferase activity, transferring hexosyl groups (GO:0016758),	--	--	--	DIMBOA UDP-glucosyltransferase BX9 OS=Zea mays OX=4577 GN=BX9 PE=1 SV=1	Predicted protein {ECO:0000313|EMBL:BAJ94724.1} (Fragment) OS=Hordeum vulgare var. distichum (Domesticated barley) PE=2 SV=1	predicted protein, partial [Hordeum vulgare subsp. vulgare]	Hordeum vulgare subsp. vulgare mRNA for predicted protein, partial cds, clone: NIASHv2016E09
HORVU2Hr1G020000.18	metabolic process (GO:0008152), transferase activity, transferring hexosyl groups (GO:0016758),	--	--	--	DIMBOA UDP-glucosyltransferase BX9 OS=Zea mays OX=4577 GN=BX9 PE=1 SV=1	Predicted protein {ECO:0000313|EMBL:BAJ94724.1} (Fragment) OS=Hordeum vulgare var. distichum (Domesticated barley) PE=2 SV=1	predicted protein, partial [Hordeum vulgare subsp. vulgare]	Hordeum vulgare subsp. vulgare mRNA for predicted protein, partial cds, clone: NIASHv2016E09
HORVU2Hr1G020000.19	metabolic process (GO:0008152), transferase activity, transferring hexosyl groups (GO:0016758),	--	--	--	DIMBOA UDP-glucosyltransferase BX9 OS=Zea mays OX=4577 GN=BX9 PE=1 SV=1	Predicted protein {ECO:0000313|EMBL:BAJ94724.1} (Fragment) OS=Hordeum vulgare var. distichum (Domesticated barley) PE=2 SV=1	predicted protein, partial [Hordeum vulgare subsp. vulgare]	Hordeum vulgare subsp. vulgare mRNA for predicted protein, partial cds, clone: NIASHv2016E09
HORVU2Hr1G020000.2	metabolic process (GO:0008152), transferase activity, transferring hexosyl groups (GO:0016758),	--	--	--	DIMBOA UDP-glucosyltransferase BX9 OS=Zea mays OX=4577 GN=BX9 PE=1 SV=1	Predicted protein {ECO:0000313|EMBL:BAJ94724.1} (Fragment) OS=Hordeum vulgare var. distichum (Domesticated barley) PE=2 SV=1	predicted protein, partial [Hordeum vulgare subsp. vulgare]	Hordeum vulgare subsp. vulgare mRNA for predicted protein, partial cds, clone: NIASHv2016E09
HORVU2Hr1G020000.20	metabolic process (GO:0008152), transferase activity, transferring hexosyl groups (GO:0016758),	--	--	--	DIMBOA UDP-glucosyltransferase BX9 OS=Zea mays OX=4577 GN=BX9 PE=1 SV=1	Predicted protein {ECO:0000313|EMBL:BAJ94724.1} (Fragment) OS=Hordeum vulgare var. distichum (Domesticated barley) PE=2 SV=1	predicted protein, partial [Hordeum vulgare subsp. vulgare]	Hordeum vulgare subsp. vulgare mRNA for predicted protein, partial cds, clone: NIASHv2016E09
HORVU2Hr1G020000.21	metabolic process (GO:0008152), transferase activity, transferring hexosyl groups (GO:0016758),	--	--	--	DIMBOA UDP-glucosyltransferase BX9 OS=Zea mays OX=4577 GN=BX9 PE=1 SV=1	Predicted protein {ECO:0000313|EMBL:BAJ94724.1} (Fragment) OS=Hordeum vulgare var. distichum (Domesticated barley) PE=2 SV=1	predicted protein, partial [Hordeum vulgare subsp. vulgare]	Hordeum vulgare subsp. vulgare mRNA for predicted protein, partial cds, clone: NIASHv2016E09
HORVU2Hr1G020000.22	metabolic process (GO:0008152), transferase activity, transferring hexosyl groups (GO:0016758),	--	--	--	DIMBOA UDP-glucosyltransferase BX9 OS=Zea mays OX=4577 GN=BX9 PE=1 SV=1	Predicted protein {ECO:0000313|EMBL:BAJ94724.1} (Fragment) OS=Hordeum vulgare var. distichum (Domesticated barley) PE=2 SV=1	predicted protein, partial [Hordeum vulgare subsp. vulgare]	Hordeum vulgare subsp. vulgare mRNA for predicted protein, partial cds, clone: NIASHv2016E09
HORVU2Hr1G020000.23	metabolic process (GO:0008152), transferase activity, transferring hexosyl groups (GO:0016758),	--	--	--	DIMBOA UDP-glucosyltransferase BX9 OS=Zea mays OX=4577 GN=BX9 PE=1 SV=1	Predicted protein {ECO:0000313|EMBL:BAJ94724.1} (Fragment) OS=Hordeum vulgare var. distichum (Domesticated barley) PE=2 SV=1	predicted protein, partial [Hordeum vulgare subsp. vulgare]	Hordeum vulgare subsp. vulgare mRNA for predicted protein, partial cds, clone: NIASHv2016E09
HORVU2Hr1G020000.24	metabolic process (GO:0008152), transferase activity, transferring hexosyl groups (GO:0016758),	--	--	--	DIMBOA UDP-glucosyltransferase BX9 OS=Zea mays OX=4577 GN=BX9 PE=1 SV=1	Predicted protein {ECO:0000313|EMBL:BAJ94724.1} (Fragment) OS=Hordeum vulgare var. distichum (Domesticated barley) PE=2 SV=1	predicted protein, partial [Hordeum vulgare subsp. vulgare]	Hordeum vulgare subsp. vulgare mRNA for predicted protein, partial cds, clone: NIASHv2016E09
HORVU2Hr1G020000.25	metabolic process (GO:0008152), transferase activity, transferring hexosyl groups (GO:0016758),	--	--	--	DIMBOA UDP-glucosyltransferase BX9 OS=Zea mays OX=4577 GN=BX9 PE=1 SV=1	Predicted protein {ECO:0000313|EMBL:BAJ94724.1} (Fragment) OS=Hordeum vulgare var. distichum (Domesticated barley) PE=2 SV=1	predicted protein, partial [Hordeum vulgare subsp. vulgare]	Hordeum vulgare subsp. vulgare mRNA for predicted protein, partial cds, clone: NIASHv2016E09
HORVU2Hr1G020000.26	metabolic process (GO:0008152), transferase activity, transferring hexosyl groups (GO:0016758),	--	--	--	DIMBOA UDP-glucosyltransferase BX9 OS=Zea mays OX=4577 GN=BX9 PE=1 SV=1	Predicted protein {ECO:0000313|EMBL:BAJ94724.1} (Fragment) OS=Hordeum vulgare var. distichum (Domesticated barley) PE=2 SV=1	predicted protein, partial [Hordeum vulgare subsp. vulgare]	Hordeum vulgare subsp. vulgare mRNA for predicted protein, partial cds, clone: NIASHv2016E09
HORVU2Hr1G020000.27	metabolic process (GO:0008152), transferase activity, transferring hexosyl groups (GO:0016758),	--	--	--	DIMBOA UDP-glucosyltransferase BX9 OS=Zea mays OX=4577 GN=BX9 PE=1 SV=1	Predicted protein {ECO:0000313|EMBL:BAJ94724.1} (Fragment) OS=Hordeum vulgare var. distichum (Domesticated barley) PE=2 SV=1	predicted protein, partial [Hordeum vulgare subsp. vulgare]	Hordeum vulgare subsp. vulgare mRNA for predicted protein, partial cds, clone: NIASHv2122C14
HORVU2Hr1G020000.28	metabolic process (GO:0008152), transferase activity, transferring hexosyl groups (GO:0016758),	--	--	--	DIMBOA UDP-glucosyltransferase BX9 OS=Zea mays OX=4577 GN=BX9 PE=1 SV=1	Predicted protein {ECO:0000313|EMBL:BAJ94724.1} (Fragment) OS=Hordeum vulgare var. distichum (Domesticated barley) PE=2 SV=1	predicted protein, partial [Hordeum vulgare subsp. vulgare]	Hordeum vulgare subsp. vulgare mRNA for predicted protein, partial cds, clone: NIASHv2016E09
HORVU2Hr1G020000.29	metabolic process (GO:0008152), transferase activity, transferring hexosyl groups (GO:0016758),	--	--	--	DIMBOA UDP-glucosyltransferase BX9 OS=Zea mays OX=4577 GN=BX9 PE=1 SV=1	Predicted protein {ECO:0000313|EMBL:BAJ94724.1} (Fragment) OS=Hordeum vulgare var. distichum (Domesticated barley) PE=2 SV=1	predicted protein, partial [Hordeum vulgare subsp. vulgare]	Hordeum vulgare subsp. vulgare mRNA for predicted protein, partial cds, clone: NIASHv2016E09
HORVU2Hr1G020000.3	metabolic process (GO:0008152), transferase activity, transferring hexosyl groups (GO:0016758),	--	--	--	DIMBOA UDP-glucosyltransferase BX9 OS=Zea mays OX=4577 GN=BX9 PE=1 SV=1	Predicted protein {ECO:0000313|EMBL:BAJ94724.1} (Fragment) OS=Hordeum vulgare var. distichum (Domesticated barley) PE=2 SV=1	predicted protein, partial [Hordeum vulgare subsp. vulgare]	Hordeum vulgare subsp. vulgare mRNA for predicted protein, partial cds, clone: NIASHv2016E09
HORVU2Hr1G020000.30	metabolic process (GO:0008152), transferase activity, transferring hexosyl groups (GO:0016758),	--	--	--	DIMBOA UDP-glucosyltransferase BX9 OS=Zea mays OX=4577 GN=BX9 PE=1 SV=1	Predicted protein {ECO:0000313|EMBL:BAJ94724.1} (Fragment) OS=Hordeum vulgare var. distichum (Domesticated barley) PE=2 SV=1	predicted protein, partial [Hordeum vulgare subsp. vulgare]	Hordeum vulgare subsp. vulgare mRNA for predicted protein, partial cds, clone: NIASHv2016E09
HORVU2Hr1G020000.31	metabolic process (GO:0008152), transferase activity, transferring hexosyl groups (GO:0016758),	--	--	--	DIMBOA UDP-glucosyltransferase BX9 OS=Zea mays OX=4577 GN=BX9 PE=1 SV=1	Predicted protein {ECO:0000313|EMBL:BAJ94724.1} (Fragment) OS=Hordeum vulgare var. distichum (Domesticated barley) PE=2 SV=1	predicted protein, partial [Hordeum vulgare subsp. vulgare]	Hordeum vulgare subsp. vulgare mRNA for predicted protein, partial cds, clone: NIASHv2016E09
HORVU2Hr1G020000.32	metabolic process (GO:0008152), transferase activity, transferring hexosyl groups (GO:0016758),	--	--	--	DIMBOA UDP-glucosyltransferase BX9 OS=Zea mays OX=4577 GN=BX9 PE=1 SV=1	Predicted protein {ECO:0000313|EMBL:BAJ94724.1} (Fragment) OS=Hordeum vulgare var. distichum (Domesticated barley) PE=2 SV=1	predicted protein, partial [Hordeum vulgare subsp. vulgare]	Hordeum vulgare subsp. vulgare mRNA for predicted protein, partial cds, clone: NIASHv2016E09
HORVU2Hr1G020000.33	metabolic process (GO:0008152), transferase activity, transferring hexosyl groups (GO:0016758),	--	--	--	DIMBOA UDP-glucosyltransferase BX9 OS=Zea mays OX=4577 GN=BX9 PE=1 SV=1	Predicted protein {ECO:0000313|EMBL:BAJ94724.1} (Fragment) OS=Hordeum vulgare var. distichum (Domesticated barley) PE=2 SV=1	predicted protein, partial [Hordeum vulgare subsp. vulgare]	Hordeum vulgare subsp. vulgare mRNA for predicted protein, partial cds, clone: NIASHv2016E09
HORVU2Hr1G020000.34	metabolic process (GO:0008152), transferase activity, transferring hexosyl groups (GO:0016758),	--	--	--	DIMBOA UDP-glucosyltransferase BX9 OS=Zea mays OX=4577 GN=BX9 PE=1 SV=1	Predicted protein {ECO:0000313|EMBL:BAJ94724.1} (Fragment) OS=Hordeum vulgare var. distichum (Domesticated barley) PE=2 SV=1	predicted protein, partial [Hordeum vulgare subsp. vulgare]	Hordeum vulgare subsp. vulgare mRNA for predicted protein, partial cds, clone: NIASHv2016E09
HORVU2Hr1G020000.35	metabolic process (GO:0008152), transferase activity, transferring hexosyl groups (GO:0016758),	--	--	--	DIMBOA UDP-glucosyltransferase BX9 OS=Zea mays OX=4577 GN=BX9 PE=1 SV=1	Predicted protein {ECO:0000313|EMBL:BAJ94724.1} (Fragment) OS=Hordeum vulgare var. distichum (Domesticated barley) PE=2 SV=1	predicted protein, partial [Hordeum vulgare subsp. vulgare]	Hordeum vulgare subsp. vulgare mRNA for predicted protein, partial cds, clone: NIASHv2016E09
HORVU2Hr1G020000.36	metabolic process (GO:0008152), transferase activity, transferring hexosyl groups (GO:0016758),	--	--	--	DIMBOA UDP-glucosyltransferase BX9 OS=Zea mays OX=4577 GN=BX9 PE=1 SV=1	Predicted protein {ECO:0000313|EMBL:BAJ94724.1} (Fragment) OS=Hordeum vulgare var. distichum (Domesticated barley) PE=2 SV=1	predicted protein, partial [Hordeum vulgare subsp. vulgare]	Hordeum vulgare subsp. vulgare mRNA for predicted protein, partial cds, clone: NIASHv2016E09
HORVU2Hr1G020000.37	metabolic process (GO:0008152), transferase activity, transferring hexosyl groups (GO:0016758),	--	--	--	DIMBOA UDP-glucosyltransferase BX9 OS=Zea mays OX=4577 GN=BX9 PE=1 SV=1	Predicted protein {ECO:0000313|EMBL:BAJ94724.1} (Fragment) OS=Hordeum vulgare var. distichum (Domesticated barley) PE=2 SV=1	predicted protein, partial [Hordeum vulgare subsp. vulgare]	Hordeum vulgare subsp. vulgare mRNA for predicted protein, partial cds, clone: NIASHv2016E09
HORVU2Hr1G020000.38	metabolic process (GO:0008152), transferase activity, transferring hexosyl groups (GO:0016758),	--	--	--	DIMBOA UDP-glucosyltransferase BX9 OS=Zea mays OX=4577 GN=BX9 PE=1 SV=1	Predicted protein {ECO:0000313|EMBL:BAJ94724.1} (Fragment) OS=Hordeum vulgare var. distichum (Domesticated barley) PE=2 SV=1	predicted protein, partial [Hordeum vulgare subsp. vulgare]	Hordeum vulgare subsp. vulgare mRNA for predicted protein, partial cds, clone: NIASHv2016E09
HORVU2Hr1G020000.4	metabolic process (GO:0008152), transferase activity, transferring hexosyl groups (GO:0016758),	--	--	--	DIMBOA UDP-glucosyltransferase BX9 OS=Zea mays OX=4577 GN=BX9 PE=1 SV=1	Predicted protein {ECO:0000313|EMBL:BAJ94724.1} (Fragment) OS=Hordeum vulgare var. distichum (Domesticated barley) PE=2 SV=1	predicted protein, partial [Hordeum vulgare subsp. vulgare]	Hordeum vulgare subsp. vulgare mRNA for predicted protein, partial cds, clone: NIASHv2016E09
HORVU2Hr1G020000.5	metabolic process (GO:0008152), transferase activity, transferring hexosyl groups (GO:0016758),	--	--	--	DIMBOA UDP-glucosyltransferase BX9 OS=Zea mays OX=4577 GN=BX9 PE=1 SV=1	Predicted protein {ECO:0000313|EMBL:BAJ94724.1} (Fragment) OS=Hordeum vulgare var. distichum (Domesticated barley) PE=2 SV=1	predicted protein, partial [Hordeum vulgare subsp. vulgare]	Hordeum vulgare subsp. vulgare mRNA for predicted protein, partial cds, clone: NIASHv2016E09
HORVU2Hr1G020000.6	metabolic process (GO:0008152), transferase activity, transferring hexosyl groups (GO:0016758),	--	--	--	DIMBOA UDP-glucosyltransferase BX9 OS=Zea mays OX=4577 GN=BX9 PE=1 SV=1	Predicted protein {ECO:0000313|EMBL:BAJ94724.1} (Fragment) OS=Hordeum vulgare var. distichum (Domesticated barley) PE=2 SV=1	predicted protein, partial [Hordeum vulgare subsp. vulgare]	Hordeum vulgare subsp. vulgare mRNA for predicted protein, partial cds, clone: NIASHv2016E09
HORVU2Hr1G020000.7	metabolic process (GO:0008152), transferase activity, transferring hexosyl groups (GO:0016758),	--	--	--	DIMBOA UDP-glucosyltransferase BX9 OS=Zea mays OX=4577 GN=BX9 PE=1 SV=1	Predicted protein {ECO:0000313|EMBL:BAJ94724.1} (Fragment) OS=Hordeum vulgare var. distichum (Domesticated barley) PE=2 SV=1	predicted protein, partial [Hordeum vulgare subsp. vulgare]	Hordeum vulgare subsp. vulgare mRNA for predicted protein, partial cds, clone: NIASHv2016E09
HORVU2Hr1G020000.8	metabolic process (GO:0008152), transferase activity, transferring hexosyl groups (GO:0016758),	--	--	--	DIMBOA UDP-glucosyltransferase BX9 OS=Zea mays OX=4577 GN=BX9 PE=1 SV=1	Predicted protein {ECO:0000313|EMBL:BAJ94724.1} (Fragment) OS=Hordeum vulgare var. distichum (Domesticated barley) PE=2 SV=1	predicted protein, partial [Hordeum vulgare subsp. vulgare]	Hordeum vulgare subsp. vulgare mRNA for predicted protein, partial cds, clone: NIASHv2016E09
HORVU2Hr1G020000.9	metabolic process (GO:0008152), transferase activity, transferring hexosyl groups (GO:0016758),	--	--	--	DIMBOA UDP-glucosyltransferase BX9 OS=Zea mays OX=4577 GN=BX9 PE=1 SV=1	Predicted protein {ECO:0000313|EMBL:BAJ94724.1} (Fragment) OS=Hordeum vulgare var. distichum (Domesticated barley) PE=2 SV=1	predicted protein, partial [Hordeum vulgare subsp. vulgare]	Hordeum vulgare subsp. vulgare mRNA for predicted protein, partial cds, clone: NIASHv2016E09
HORVU2Hr1G020030.1	--	--	--	C2 domain	Protein SRC2 OS=Glycine max OX=3847 GN=SRC2 PE=2 SV=1	Predicted protein {ECO:0000313|EMBL:BAK01295.1} OS=Hordeum vulgare var. distichum (Domesticated barley) PE=2 SV=1	predicted protein [Hordeum vulgare subsp. vulgare]	Hordeum vulgare subsp. vulgare mRNA for predicted protein, complete cds, clone: NIASHv2104N23
HORVU2Hr1G020030.2	--	--	--	C2 domain	Protein SRC2 OS=Glycine max OX=3847 GN=SRC2 PE=2 SV=1	Predicted protein {ECO:0000313|EMBL:BAK01295.1} OS=Hordeum vulgare var. distichum (Domesticated barley) PE=2 SV=1	predicted protein [Hordeum vulgare subsp. vulgare]	Hordeum vulgare subsp. vulgare mRNA for predicted protein, complete cds, clone: NIASHv2104N23
HORVU2Hr1G020040.1	aspartic-type endopeptidase activity (GO:0004190), proteolysis (GO:0006508),	--	Posttranslational modification, protein turnover, chaperones	Xylanase inhibitor C-terminal, Xylanase inhibitor N-terminal	Protein ASPARTIC PROTEASE IN GUARD CELL 1 OS=Arabidopsis thaliana OX=3702 GN=ASPG1 PE=1 SV=1	Predicted protein {ECO:0000313|EMBL:BAK07349.1} OS=Hordeum vulgare var. distichum (Domesticated barley) PE=2 SV=1	predicted protein [Hordeum vulgare subsp. vulgare]	Hordeum vulgare subsp. vulgare mRNA for predicted protein, complete cds, clone: NIASHv3116F20
HORVU2Hr1G020060.1	--	--	--	C2 domain	Protein SRC2 homolog OS=Arabidopsis thaliana OX=3702 GN=SRC2 PE=1 SV=1	Uncharacterized protein {ECO:0000313|EnsemblPlants:Traes_2DS_A75844505.1} OS=Triticum aestivum (Wheat) PE=4 SV=1	protein SRC2-like [Aegilops tauschii subsp. tauschii]	--
HORVU2Hr1G020070.1	aspartic-type endopeptidase activity (GO:0004190), proteolysis (GO:0006508),	--	Posttranslational modification, protein turnover, chaperones	Xylanase inhibitor C-terminal, Xylanase inhibitor N-terminal	Protein ASPARTIC PROTEASE IN GUARD CELL 1 OS=Arabidopsis thaliana OX=3702 GN=ASPG1 PE=1 SV=1	Uncharacterized protein {ECO:0000313|EnsemblPlants:MLOC_81119.1} OS=Hordeum vulgare var. distichum (Domesticated barley) PE=2 SV=1	predicted protein [Hordeum vulgare subsp. vulgare]	Hordeum vulgare subsp. vulgare mRNA for predicted protein, complete cds, clone: NIASHv3046M04
HORVU2Hr1G020070.2	aspartic-type endopeptidase activity (GO:0004190), proteolysis (GO:0006508),	--	Posttranslational modification, protein turnover, chaperones	Xylanase inhibitor C-terminal, Xylanase inhibitor N-terminal	Protein ASPARTIC PROTEASE IN GUARD CELL 1 OS=Arabidopsis thaliana OX=3702 GN=ASPG1 PE=1 SV=1	Uncharacterized protein {ECO:0000313|EnsemblPlants:MLOC_81119.1} OS=Hordeum vulgare var. distichum (Domesticated barley) PE=2 SV=1	predicted protein [Hordeum vulgare subsp. vulgare]	Hordeum vulgare subsp. vulgare mRNA for predicted protein, complete cds, clone: NIASHv3046M04
HORVU2Hr1G020090.1	glycerol ether metabolic process (GO:0006662), electron carrier activity (GO:0009055), protein disulfide oxidoreductase activity (GO:0015035), cell redox homeostasis (GO:0045454),	--	--	--	Thioredoxin-like 3-1, chloroplastic OS=Oryza sativa subsp. japonica OX=39947 GN=Os02g0774100 PE=3 SV=2	Predicted protein {ECO:0000313|EMBL:BAJ90718.1} OS=Hordeum vulgare var. distichum (Domesticated barley) PE=2 SV=1	predicted protein [Hordeum vulgare subsp. vulgare]	Hordeum vulgare subsp. vulgare mRNA for predicted protein, complete cds, clone: NIASHv1020A06
HORVU2Hr1G020100.1	aspartic-type endopeptidase activity (GO:0004190), proteolysis (GO:0006508),	--	Posttranslational modification, protein turnover, chaperones	Xylanase inhibitor C-terminal, Xylanase inhibitor N-terminal	Aspartyl protease family protein 2 OS=Arabidopsis thaliana OX=3702 GN=APF2 PE=2 SV=1	Uncharacterized protein {ECO:0000313|EnsemblPlants:MLOC_25808.1} OS=Hordeum vulgare var. distichum (Domesticated barley) PE=4 SV=1	predicted protein [Hordeum vulgare subsp. vulgare]	Hordeum vulgare subsp. vulgare mRNA for predicted protein, complete cds, clone: NIASHv3046M04
HORVU2Hr1G020120.1	integral component of membrane (GO:0016021), transmembrane transport (GO:0055085),	K13754|6.80158e-152|bdi:104583652|K13754 solute carrier family 24 (sodium/potassium/calcium exchanger), member 6 | (RefSeq) cation/calcium exchanger 1-like	Inorganic ion transport and metabolism	Sodium/calcium exchanger protein	Cation/calcium exchanger 1 OS=Arabidopsis thaliana OX=3702 GN=CCX1 PE=2 SV=1	Uncharacterized protein {ECO:0000313|EnsemblPlants:MLOC_51219.1} OS=Hordeum vulgare var. distichum (Domesticated barley) PE=4 SV=1	predicted protein [Hordeum vulgare subsp. vulgare]	Hordeum vulgare subsp. vulgare mRNA for predicted protein, complete cds, clone: NIASHv1047C09
HORVU2Hr1G020120.2	integral component of membrane (GO:0016021), transmembrane transport (GO:0055085),	K13754|9.40534e-152|bdi:104583652|K13754 solute carrier family 24 (sodium/potassium/calcium exchanger), member 6 | (RefSeq) cation/calcium exchanger 1-like	Inorganic ion transport and metabolism	Sodium/calcium exchanger protein	Cation/calcium exchanger 1 OS=Arabidopsis thaliana OX=3702 GN=CCX1 PE=2 SV=1	Uncharacterized protein {ECO:0000313|EnsemblPlants:MLOC_51219.1} OS=Hordeum vulgare var. distichum (Domesticated barley) PE=4 SV=1	predicted protein [Hordeum vulgare subsp. vulgare]	Hordeum vulgare subsp. vulgare mRNA for predicted protein, complete cds, clone: NIASHv1047C09
HORVU2Hr1G020120.3	integral component of membrane (GO:0016021), transmembrane transport (GO:0055085),	K13754|6.80158e-152|bdi:104583652|K13754 solute carrier family 24 (sodium/potassium/calcium exchanger), member 6 | (RefSeq) cation/calcium exchanger 1-like	Inorganic ion transport and metabolism	Sodium/calcium exchanger protein	Cation/calcium exchanger 1 OS=Arabidopsis thaliana OX=3702 GN=CCX1 PE=2 SV=1	Uncharacterized protein {ECO:0000313|EnsemblPlants:MLOC_51219.1} OS=Hordeum vulgare var. distichum (Domesticated barley) PE=4 SV=1	predicted protein [Hordeum vulgare subsp. vulgare]	Hordeum vulgare subsp. vulgare mRNA for predicted protein, complete cds, clone: NIASHv1047C09
HORVU2Hr1G020120.4	integral component of membrane (GO:0016021), transmembrane transport (GO:0055085),	K13754|3.41222e-145|bdi:104583652|K13754 solute carrier family 24 (sodium/potassium/calcium exchanger), member 6 | (RefSeq) cation/calcium exchanger 1-like	Inorganic ion transport and metabolism	Sodium/calcium exchanger protein	Cation/calcium exchanger 1 OS=Arabidopsis thaliana OX=3702 GN=CCX1 PE=2 SV=1	Uncharacterized protein {ECO:0000313|EnsemblPlants:MLOC_51219.1} OS=Hordeum vulgare var. distichum (Domesticated barley) PE=4 SV=1	predicted protein [Hordeum vulgare subsp. vulgare]	Hordeum vulgare subsp. vulgare mRNA for predicted protein, complete cds, clone: NIASHv1047C09
HORVU2Hr1G020140.1	DNA binding (GO:0003677), chromatin binding (GO:0003682),	--	--	Myb-like DNA-binding domain	Transcription factor NIGT1 OS=Oryza sativa subsp. japonica OX=39947 GN=NIGT1 PE=2 SV=1	Uncharacterized protein {ECO:0000313|EnsemblPlants:MLOC_72007.3} OS=Hordeum vulgare var. distichum (Domesticated barley) PE=2 SV=1	predicted protein [Hordeum vulgare subsp. vulgare]	Hordeum vulgare subsp. vulgare mRNA for predicted protein, complete cds, clone: NIASHv1145I13
HORVU2Hr1G020140.10	DNA binding (GO:0003677), chromatin binding (GO:0003682),	--	--	Myb-like DNA-binding domain	Transcription factor NIGT1 OS=Oryza sativa subsp. japonica OX=39947 GN=NIGT1 PE=2 SV=1	Uncharacterized protein {ECO:0000313|EnsemblPlants:MLOC_72007.2} OS=Hordeum vulgare var. distichum (Domesticated barley) PE=4 SV=1	predicted protein [Hordeum vulgare subsp. vulgare]	Hordeum vulgare subsp. vulgare mRNA for predicted protein, complete cds, clone: NIASHv1145I13
HORVU2Hr1G020140.11	DNA binding (GO:0003677), chromatin binding (GO:0003682),	--	--	Myb-like DNA-binding domain	Transcription factor NIGT1 OS=Oryza sativa subsp. japonica OX=39947 GN=NIGT1 PE=2 SV=1	Uncharacterized protein {ECO:0000313|EnsemblPlants:MLOC_72007.1} OS=Hordeum vulgare var. distichum (Domesticated barley) PE=4 SV=1	predicted protein [Hordeum vulgare subsp. vulgare]	Hordeum vulgare subsp. vulgare mRNA for predicted protein, complete cds, clone: NIASHv1145I13
HORVU2Hr1G020140.12	DNA binding (GO:0003677), chromatin binding (GO:0003682),	--	--	--	Transcription factor NIGT1 OS=Oryza sativa subsp. japonica OX=39947 GN=NIGT1 PE=2 SV=1	Uncharacterized protein {ECO:0000313|EnsemblPlants:MLOC_72007.3} OS=Hordeum vulgare var. distichum (Domesticated barley) PE=2 SV=1	predicted protein [Hordeum vulgare subsp. vulgare]	Hordeum vulgare subsp. vulgare mRNA for predicted protein, complete cds, clone: NIASHv1145I13
HORVU2Hr1G020140.13	DNA binding (GO:0003677), chromatin binding (GO:0003682),	--	--	--	Transcription factor NIGT1 OS=Oryza sativa subsp. japonica OX=39947 GN=NIGT1 PE=2 SV=1	Uncharacterized protein {ECO:0000313|EnsemblPlants:MLOC_72007.3} OS=Hordeum vulgare var. distichum (Domesticated barley) PE=2 SV=1	predicted protein [Hordeum vulgare subsp. vulgare]	Hordeum vulgare subsp. vulgare mRNA for predicted protein, complete cds, clone: NIASHv1145I13
HORVU2Hr1G020140.14	DNA binding (GO:0003677), chromatin binding (GO:0003682),	--	--	--	Transcription factor NIGT1 OS=Oryza sativa subsp. japonica OX=39947 GN=NIGT1 PE=2 SV=1	Uncharacterized protein {ECO:0000313|EnsemblPlants:MLOC_72007.3} OS=Hordeum vulgare var. distichum (Domesticated barley) PE=2 SV=1	predicted protein [Hordeum vulgare subsp. vulgare]	Hordeum vulgare subsp. vulgare mRNA for predicted protein, complete cds, clone: NIASHv1145I13
HORVU2Hr1G020140.2	DNA binding (GO:0003677), chromatin binding (GO:0003682),	--	--	Myb-like DNA-binding domain	Transcription factor NIGT1 OS=Oryza sativa subsp. japonica OX=39947 GN=NIGT1 PE=2 SV=1	Uncharacterized protein {ECO:0000313|EnsemblPlants:MLOC_72007.1} OS=Hordeum vulgare var. distichum (Domesticated barley) PE=4 SV=1	predicted protein [Hordeum vulgare subsp. vulgare]	Hordeum vulgare subsp. vulgare mRNA for predicted protein, complete cds, clone: NIASHv1145I13
HORVU2Hr1G020140.3	DNA binding (GO:0003677), chromatin binding (GO:0003682),	--	--	Myb-like DNA-binding domain	Transcription factor NIGT1 OS=Oryza sativa subsp. japonica OX=39947 GN=NIGT1 PE=2 SV=1	Uncharacterized protein {ECO:0000313|EnsemblPlants:MLOC_72007.3} OS=Hordeum vulgare var. distichum (Domesticated barley) PE=2 SV=1	predicted protein [Hordeum vulgare subsp. vulgare]	Hordeum vulgare subsp. vulgare mRNA for predicted protein, complete cds, clone: NIASHv1145I13
HORVU2Hr1G020140.4	DNA binding (GO:0003677), chromatin binding (GO:0003682),	--	--	Myb-like DNA-binding domain	Transcription factor NIGT1 OS=Oryza sativa subsp. japonica OX=39947 GN=NIGT1 PE=2 SV=1	Uncharacterized protein {ECO:0000313|EnsemblPlants:MLOC_72007.3} OS=Hordeum vulgare var. distichum (Domesticated barley) PE=2 SV=1	predicted protein [Hordeum vulgare subsp. vulgare]	Hordeum vulgare subsp. vulgare mRNA for predicted protein, complete cds, clone: NIASHv1145I13
HORVU2Hr1G020140.5	DNA binding (GO:0003677), chromatin binding (GO:0003682),	--	--	Myb-like DNA-binding domain	Transcription factor NIGT1 OS=Oryza sativa subsp. japonica OX=39947 GN=NIGT1 PE=2 SV=1	Uncharacterized protein {ECO:0000313|EnsemblPlants:MLOC_72007.4} OS=Hordeum vulgare var. distichum (Domesticated barley) PE=4 SV=1	predicted protein [Hordeum vulgare subsp. vulgare]	Hordeum vulgare subsp. vulgare mRNA for predicted protein, complete cds, clone: NIASHv1145I13
HORVU2Hr1G020140.6	DNA binding (GO:0003677), chromatin binding (GO:0003682),	--	--	Myb-like DNA-binding domain	Transcription factor NIGT1 OS=Oryza sativa subsp. japonica OX=39947 GN=NIGT1 PE=2 SV=1	Uncharacterized protein {ECO:0000313|EnsemblPlants:MLOC_72007.4} OS=Hordeum vulgare var. distichum (Domesticated barley) PE=4 SV=1	predicted protein [Hordeum vulgare subsp. vulgare]	Hordeum vulgare subsp. vulgare mRNA for predicted protein, complete cds, clone: NIASHv1145I13
HORVU2Hr1G020140.7	DNA binding (GO:0003677), chromatin binding (GO:0003682),	--	--	Myb-like DNA-binding domain	Transcription factor NIGT1 OS=Oryza sativa subsp. japonica OX=39947 GN=NIGT1 PE=2 SV=1	Uncharacterized protein {ECO:0000313|EnsemblPlants:MLOC_72007.2} OS=Hordeum vulgare var. distichum (Domesticated barley) PE=4 SV=1	predicted protein [Hordeum vulgare subsp. vulgare]	Hordeum vulgare subsp. vulgare mRNA for predicted protein, complete cds, clone: NIASHv1145I13
HORVU2Hr1G020140.8	DNA binding (GO:0003677), chromatin binding (GO:0003682),	--	--	--	Transcription factor NIGT1 OS=Oryza sativa subsp. japonica OX=39947 GN=NIGT1 PE=2 SV=1	Uncharacterized protein {ECO:0000313|EnsemblPlants:MLOC_72007.4} OS=Hordeum vulgare var. distichum (Domesticated barley) PE=4 SV=1	predicted protein [Hordeum vulgare subsp. vulgare]	Hordeum vulgare subsp. vulgare mRNA for predicted protein, complete cds, clone: NIASHv1145I13
HORVU2Hr1G020140.9	DNA binding (GO:0003677), chromatin binding (GO:0003682),	--	--	Myb-like DNA-binding domain	Transcription factor NIGT1 OS=Oryza sativa subsp. japonica OX=39947 GN=NIGT1 PE=2 SV=1	Uncharacterized protein {ECO:0000313|EnsemblPlants:MLOC_72007.2} OS=Hordeum vulgare var. distichum (Domesticated barley) PE=4 SV=1	predicted protein [Hordeum vulgare subsp. vulgare]	Hordeum vulgare subsp. vulgare mRNA for predicted protein, complete cds, clone: NIASHv1145I13
HORVU2Hr1G020220.1	response to external stimulus (GO:0009605), potassium ion transmembrane transporter activity (GO:0015079), integral component of membrane (GO:0016021), cytoplasmic vesicle (GO:0016023), potassium ion transmembrane transport (GO:0071805),	K03549|0|bdi:100845665|K03549 KUP system potassium uptake protein | (RefSeq) potassium transporter 7	--	K+ potassium transporter	Potassium transporter 7 OS=Oryza sativa subsp. japonica OX=39947 GN=HAK7 PE=2 SV=3	Potassium transporter {ECO:0000256|RuleBase:RU321113} OS=Hordeum vulgare var. distichum (Domesticated barley) PE=3 SV=1	HAK2 [Hordeum vulgare subsp. vulgare]	Hordeum vulgare subsp. vulgare cDNA clone: FLbaf17l16, mRNA sequence
HORVU2Hr1G020220.10	response to external stimulus (GO:0009605), potassium ion transmembrane transporter activity (GO:0015079), integral component of membrane (GO:0016021), cytoplasmic vesicle (GO:0016023), potassium ion transmembrane transport (GO:0071805),	K03549|0|bdi:100845665|K03549 KUP system potassium uptake protein | (RefSeq) potassium transporter 7	--	K+ potassium transporter	Potassium transporter 7 OS=Oryza sativa subsp. japonica OX=39947 GN=HAK7 PE=2 SV=3	Potassium transporter {ECO:0000256|RuleBase:RU321113} OS=Hordeum vulgare var. distichum (Domesticated barley) PE=3 SV=1	HAK2 [Hordeum vulgare subsp. vulgare]	Hordeum vulgare subsp. vulgare cDNA clone: FLbaf17l16, mRNA sequence
HORVU2Hr1G020220.11	response to external stimulus (GO:0009605), potassium ion transmembrane transporter activity (GO:0015079), integral component of membrane (GO:0016021), cytoplasmic vesicle (GO:0016023), potassium ion transmembrane transport (GO:0071805),	K03549|0|bdi:100845665|K03549 KUP system potassium uptake protein | (RefSeq) potassium transporter 7	--	K+ potassium transporter	Potassium transporter 7 OS=Oryza sativa subsp. japonica OX=39947 GN=HAK7 PE=2 SV=3	Potassium transporter {ECO:0000256|RuleBase:RU321113} OS=Hordeum vulgare var. distichum (Domesticated barley) PE=3 SV=1	HAK2 [Hordeum vulgare subsp. vulgare]	Hordeum vulgare subsp. vulgare cDNA clone: FLbaf17l16, mRNA sequence
HORVU2Hr1G020220.12	response to external stimulus (GO:0009605), potassium ion transmembrane transporter activity (GO:0015079), integral component of membrane (GO:0016021), cytoplasmic vesicle (GO:0016023), potassium ion transmembrane transport (GO:0071805),	K03549|0|bdi:100845665|K03549 KUP system potassium uptake protein | (RefSeq) potassium transporter 7	--	K+ potassium transporter	Potassium transporter 7 OS=Oryza sativa subsp. japonica OX=39947 GN=HAK7 PE=2 SV=3	Potassium transporter {ECO:0000256|RuleBase:RU321113} OS=Hordeum vulgare var. distichum (Domesticated barley) PE=3 SV=1	HAK2 [Hordeum vulgare subsp. vulgare]	Hordeum vulgare subsp. vulgare cDNA clone: FLbaf17l16, mRNA sequence
HORVU2Hr1G020220.13	response to external stimulus (GO:0009605), potassium ion transmembrane transporter activity (GO:0015079), integral component of membrane (GO:0016021), cytoplasmic vesicle (GO:0016023), potassium ion transmembrane transport (GO:0071805),	K03549|0|bdi:100845665|K03549 KUP system potassium uptake protein | (RefSeq) potassium transporter 7	--	K+ potassium transporter	Potassium transporter 7 OS=Oryza sativa subsp. japonica OX=39947 GN=HAK7 PE=2 SV=3	Potassium transporter {ECO:0000256|RuleBase:RU321113} OS=Hordeum vulgare var. distichum (Domesticated barley) PE=3 SV=1	HAK2 [Hordeum vulgare subsp. vulgare]	Hordeum vulgare subsp. vulgare cDNA clone: FLbaf17l16, mRNA sequence
HORVU2Hr1G020220.14	response to external stimulus (GO:0009605), potassium ion transmembrane transporter activity (GO:0015079), integral component of membrane (GO:0016021), cytoplasmic vesicle (GO:0016023), potassium ion transmembrane transport (GO:0071805),	K03549|0|bdi:100845665|K03549 KUP system potassium uptake protein | (RefSeq) potassium transporter 7	--	K+ potassium transporter	Potassium transporter 7 OS=Oryza sativa subsp. japonica OX=39947 GN=HAK7 PE=2 SV=3	Potassium transporter {ECO:0000256|RuleBase:RU321113} OS=Hordeum vulgare var. distichum (Domesticated barley) PE=3 SV=1	HAK2 [Hordeum vulgare subsp. vulgare]	Hordeum vulgare subsp. vulgare cDNA clone: FLbaf17l16, mRNA sequence
HORVU2Hr1G020220.15	response to external stimulus (GO:0009605), potassium ion transmembrane transporter activity (GO:0015079), integral component of membrane (GO:0016021), cytoplasmic vesicle (GO:0016023), potassium ion transmembrane transport (GO:0071805),	K03549|0|bdi:100845665|K03549 KUP system potassium uptake protein | (RefSeq) potassium transporter 7	--	K+ potassium transporter	Potassium transporter 7 OS=Oryza sativa subsp. japonica OX=39947 GN=HAK7 PE=2 SV=3	Potassium transporter {ECO:0000256|RuleBase:RU321113} OS=Hordeum vulgare var. distichum (Domesticated barley) PE=3 SV=1	HAK2 [Hordeum vulgare subsp. vulgare]	Hordeum vulgare subsp. vulgare cDNA clone: FLbaf17l16, mRNA sequence
HORVU2Hr1G020220.16	response to external stimulus (GO:0009605), potassium ion transmembrane transporter activity (GO:0015079), integral component of membrane (GO:0016021), cytoplasmic vesicle (GO:0016023), potassium ion transmembrane transport (GO:0071805),	K03549|0|bdi:100845665|K03549 KUP system potassium uptake protein | (RefSeq) potassium transporter 7	--	K+ potassium transporter	Potassium transporter 7 OS=Oryza sativa subsp. japonica OX=39947 GN=HAK7 PE=2 SV=3	Potassium transporter {ECO:0000256|RuleBase:RU321113} OS=Hordeum vulgare var. distichum (Domesticated barley) PE=3 SV=1	HAK2 [Hordeum vulgare subsp. vulgare]	Hordeum vulgare subsp. vulgare cDNA clone: FLbaf17l16, mRNA sequence
HORVU2Hr1G020220.17	response to external stimulus (GO:0009605), potassium ion transmembrane transporter activity (GO:0015079), integral component of membrane (GO:0016021), cytoplasmic vesicle (GO:0016023), potassium ion transmembrane transport (GO:0071805),	K03549|0|bdi:100845665|K03549 KUP system potassium uptake protein | (RefSeq) potassium transporter 7	--	K+ potassium transporter	Potassium transporter 7 OS=Oryza sativa subsp. japonica OX=39947 GN=HAK7 PE=2 SV=3	Potassium transporter {ECO:0000256|RuleBase:RU321113} OS=Hordeum vulgare var. distichum (Domesticated barley) PE=3 SV=1	HAK2 [Hordeum vulgare subsp. vulgare]	Hordeum vulgare subsp. vulgare cDNA clone: FLbaf17l16, mRNA sequence
HORVU2Hr1G020220.18	response to external stimulus (GO:0009605), potassium ion transmembrane transporter activity (GO:0015079), integral component of membrane (GO:0016021), cytoplasmic vesicle (GO:0016023), potassium ion transmembrane transport (GO:0071805),	K03549|0|bdi:100845665|K03549 KUP system potassium uptake protein | (RefSeq) potassium transporter 7	--	K+ potassium transporter	Potassium transporter 7 OS=Oryza sativa subsp. japonica OX=39947 GN=HAK7 PE=2 SV=3	Potassium transporter {ECO:0000256|RuleBase:RU321113} OS=Hordeum vulgare var. distichum (Domesticated barley) PE=3 SV=1	HAK2 [Hordeum vulgare subsp. vulgare]	Hordeum vulgare subsp. vulgare cDNA clone: FLbaf17l16, mRNA sequence
HORVU2Hr1G020220.19	response to external stimulus (GO:0009605), potassium ion transmembrane transporter activity (GO:0015079), integral component of membrane (GO:0016021), cytoplasmic vesicle (GO:0016023), potassium ion transmembrane transport (GO:0071805),	K03549|0|bdi:100845665|K03549 KUP system potassium uptake protein | (RefSeq) potassium transporter 7	--	K+ potassium transporter	Potassium transporter 7 OS=Oryza sativa subsp. japonica OX=39947 GN=HAK7 PE=2 SV=3	Potassium transporter {ECO:0000256|RuleBase:RU321113} OS=Hordeum vulgare var. distichum (Domesticated barley) PE=3 SV=1	HAK2 [Hordeum vulgare subsp. vulgare]	Hordeum vulgare subsp. vulgare cDNA clone: FLbaf17l16, mRNA sequence
HORVU2Hr1G020220.2	response to external stimulus (GO:0009605), potassium ion transmembrane transporter activity (GO:0015079), integral component of membrane (GO:0016021), cytoplasmic vesicle (GO:0016023), potassium ion transmembrane transport (GO:0071805),	K03549|0|bdi:100845665|K03549 KUP system potassium uptake protein | (RefSeq) potassium transporter 7	--	K+ potassium transporter	Potassium transporter 7 OS=Oryza sativa subsp. japonica OX=39947 GN=HAK7 PE=2 SV=3	Potassium transporter {ECO:0000256|RuleBase:RU321113} OS=Hordeum vulgare var. distichum (Domesticated barley) PE=3 SV=1	HAK2 [Hordeum vulgare subsp. vulgare]	Hordeum vulgare subsp. vulgare cDNA clone: FLbaf17l16, mRNA sequence
HORVU2Hr1G020220.20	response to external stimulus (GO:0009605), potassium ion transmembrane transporter activity (GO:0015079), integral component of membrane (GO:0016021), cytoplasmic vesicle (GO:0016023), potassium ion transmembrane transport (GO:0071805),	K03549|0|bdi:100845665|K03549 KUP system potassium uptake protein | (RefSeq) potassium transporter 7	--	K+ potassium transporter	Potassium transporter 7 OS=Oryza sativa subsp. japonica OX=39947 GN=HAK7 PE=2 SV=3	Potassium transporter {ECO:0000256|RuleBase:RU321113} OS=Hordeum vulgare var. distichum (Domesticated barley) PE=3 SV=1	HAK2 [Hordeum vulgare subsp. vulgare]	Hordeum vulgare subsp. vulgare cDNA clone: FLbaf17l16, mRNA sequence
HORVU2Hr1G020220.21	response to external stimulus (GO:0009605), potassium ion transmembrane transporter activity (GO:0015079), integral component of membrane (GO:0016021), cytoplasmic vesicle (GO:0016023), potassium ion transmembrane transport (GO:0071805),	K03549|0|bdi:100845665|K03549 KUP system potassium uptake protein | (RefSeq) potassium transporter 7	--	K+ potassium transporter	Potassium transporter 7 OS=Oryza sativa subsp. japonica OX=39947 GN=HAK7 PE=2 SV=3	Potassium transporter {ECO:0000256|RuleBase:RU321113} OS=Hordeum vulgare var. distichum (Domesticated barley) PE=3 SV=1	HAK2 [Hordeum vulgare subsp. vulgare]	Hordeum vulgare subsp. vulgare cDNA clone: FLbaf17l16, mRNA sequence
HORVU2Hr1G020220.22	response to external stimulus (GO:0009605), potassium ion transmembrane transporter activity (GO:0015079), integral component of membrane (GO:0016021), cytoplasmic vesicle (GO:0016023), potassium ion transmembrane transport (GO:0071805),	K03549|8.26449e-164|bdi:100845665|K03549 KUP system potassium uptake protein | (RefSeq) potassium transporter 7	--	K+ potassium transporter	Potassium transporter 7 OS=Oryza sativa subsp. japonica OX=39947 GN=HAK7 PE=2 SV=3	Potassium transporter {ECO:0000256|RuleBase:RU321113} OS=Hordeum vulgare var. distichum (Domesticated barley) PE=3 SV=1	HAK2 [Hordeum vulgare subsp. vulgare]	Hordeum vulgare subsp. vulgare cDNA clone: FLbaf17l16, mRNA sequence
HORVU2Hr1G020220.3	response to external stimulus (GO:0009605), potassium ion transmembrane transporter activity (GO:0015079), integral component of membrane (GO:0016021), cytoplasmic vesicle (GO:0016023), potassium ion transmembrane transport (GO:0071805),	K03549|0|bdi:100845665|K03549 KUP system potassium uptake protein | (RefSeq) potassium transporter 7	--	K+ potassium transporter	Potassium transporter 7 OS=Oryza sativa subsp. japonica OX=39947 GN=HAK7 PE=2 SV=3	Potassium transporter {ECO:0000256|RuleBase:RU321113} OS=Hordeum vulgare var. distichum (Domesticated barley) PE=3 SV=1	HAK2 [Hordeum vulgare subsp. vulgare]	Hordeum vulgare subsp. vulgare cDNA clone: FLbaf17l16, mRNA sequence
HORVU2Hr1G020220.4	response to external stimulus (GO:0009605), unidimensional cell growth (GO:0009826), potassium ion transmembrane transporter activity (GO:0015079), membrane (GO:0016020), single-organism carbohydrate metabolic process (GO:0044723), potassium ion transmembrane transport (GO:0071805),	K03549|0|bdi:100845665|K03549 KUP system potassium uptake protein | (RefSeq) potassium transporter 7	--	K+ potassium transporter	Potassium transporter 7 OS=Oryza sativa subsp. japonica OX=39947 GN=HAK7 PE=2 SV=3	Potassium transporter {ECO:0000256|RuleBase:RU321113} OS=Hordeum vulgare var. distichum (Domesticated barley) PE=3 SV=1	PREDICTED: potassium transporter 7 [Brachypodium distachyon]	Hordeum vulgare subsp. vulgare cDNA clone: FLbaf17l16, mRNA sequence
HORVU2Hr1G020220.5	response to external stimulus (GO:0009605), potassium ion transmembrane transporter activity (GO:0015079), integral component of membrane (GO:0016021), cytoplasmic vesicle (GO:0016023), potassium ion transmembrane transport (GO:0071805),	K03549|0|bdi:100845665|K03549 KUP system potassium uptake protein | (RefSeq) potassium transporter 7	--	K+ potassium transporter	Potassium transporter 7 OS=Oryza sativa subsp. japonica OX=39947 GN=HAK7 PE=2 SV=3	Potassium transporter {ECO:0000256|RuleBase:RU321113} OS=Hordeum vulgare var. distichum (Domesticated barley) PE=3 SV=1	HAK2 [Hordeum vulgare subsp. vulgare]	Hordeum vulgare subsp. vulgare cDNA clone: FLbaf17l16, mRNA sequence
HORVU2Hr1G020220.6	response to external stimulus (GO:0009605), potassium ion transmembrane transporter activity (GO:0015079), integral component of membrane (GO:0016021), cytoplasmic vesicle (GO:0016023), potassium ion transmembrane transport (GO:0071805),	K03549|0|bdi:100845665|K03549 KUP system potassium uptake protein | (RefSeq) potassium transporter 7	--	K+ potassium transporter	Potassium transporter 7 OS=Oryza sativa subsp. japonica OX=39947 GN=HAK7 PE=2 SV=3	Potassium transporter {ECO:0000256|RuleBase:RU321113} OS=Hordeum vulgare var. distichum (Domesticated barley) PE=3 SV=1	HAK2 [Hordeum vulgare subsp. vulgare]	Hordeum vulgare subsp. vulgare cDNA clone: FLbaf17l16, mRNA sequence
HORVU2Hr1G020220.7	response to external stimulus (GO:0009605), potassium ion transmembrane transporter activity (GO:0015079), integral component of membrane (GO:0016021), cytoplasmic vesicle (GO:0016023), potassium ion transmembrane transport (GO:0071805),	K03549|0|bdi:100845665|K03549 KUP system potassium uptake protein | (RefSeq) potassium transporter 7	--	K+ potassium transporter	Potassium transporter 7 OS=Oryza sativa subsp. japonica OX=39947 GN=HAK7 PE=2 SV=3	Potassium transporter {ECO:0000256|RuleBase:RU321113} OS=Hordeum vulgare var. distichum (Domesticated barley) PE=3 SV=1	HAK2 [Hordeum vulgare subsp. vulgare]	Hordeum vulgare subsp. vulgare cDNA clone: FLbaf17l16, mRNA sequence
HORVU2Hr1G020220.8	response to external stimulus (GO:0009605), potassium ion transmembrane transporter activity (GO:0015079), integral component of membrane (GO:0016021), cytoplasmic vesicle (GO:0016023), potassium ion transmembrane transport (GO:0071805),	K03549|0|bdi:100845665|K03549 KUP system potassium uptake protein | (RefSeq) potassium transporter 7	--	K+ potassium transporter	Potassium transporter 7 OS=Oryza sativa subsp. japonica OX=39947 GN=HAK7 PE=2 SV=3	Potassium transporter {ECO:0000256|RuleBase:RU321113} OS=Hordeum vulgare var. distichum (Domesticated barley) PE=3 SV=1	HAK2 [Hordeum vulgare subsp. vulgare]	Hordeum vulgare subsp. vulgare cDNA clone: FLbaf17l16, mRNA sequence
HORVU2Hr1G020220.9	response to external stimulus (GO:0009605), potassium ion transmembrane transporter activity (GO:0015079), integral component of membrane (GO:0016021), cytoplasmic vesicle (GO:0016023), potassium ion transmembrane transport (GO:0071805),	K03549|0|bdi:100845665|K03549 KUP system potassium uptake protein | (RefSeq) potassium transporter 7	--	K+ potassium transporter	Potassium transporter 7 OS=Oryza sativa subsp. japonica OX=39947 GN=HAK7 PE=2 SV=3	Potassium transporter {ECO:0000256|RuleBase:RU321113} OS=Hordeum vulgare var. distichum (Domesticated barley) PE=3 SV=1	HAK2 [Hordeum vulgare subsp. vulgare]	Hordeum vulgare subsp. vulgare cDNA clone: FLbaf17l16, mRNA sequence
HORVU2Hr1G020240.1	magnesium ion binding (GO:0000287), GTPase activity (GO:0003924), GTP binding (GO:0005525), obsolete GTP catabolic process (GO:0006184), rRNA processing (GO:0006364), response to light stimulus (GO:0009416), chloroplast stroma (GO:0009570), chloroplast organization (GO:0009658), chloroplast inner membrane (GO:0009706), embryo development ending in seed dormancy (GO:0009793), thylakoid membrane or…	--	General function prediction only	Domain of unknown function (DUF1967)	Probable GTP-binding protein OBGC1, chloroplastic OS=Oryza sativa subsp. japonica OX=39947 GN=OBGC1 PE=3 SV=1	Uncharacterized protein {ECO:0000313|EnsemblPlants:Traes_2DS_E88D3B94E.1} (Fragment) OS=Triticum aestivum (Wheat) PE=3 SV=1	probable GTP-binding protein OBGC1, chloroplastic [Aegilops tauschii subsp. tauschii]	Oryza sativa Japonica Group Os07g0669200 (Os07g0669200) mRNA, complete cds
HORVU2Hr1G020240.2	magnesium ion binding (GO:0000287), GTPase activity (GO:0003924), GTP binding (GO:0005525), obsolete GTP catabolic process (GO:0006184), rRNA processing (GO:0006364), response to light stimulus (GO:0009416), chloroplast stroma (GO:0009570), chloroplast organization (GO:0009658), chloroplast inner membrane (GO:0009706), embryo development ending in seed dormancy (GO:0009793), thylakoid membrane or…	--	General function prediction only	Domain of unknown function (DUF1967)	Probable GTP-binding protein OBGC1, chloroplastic OS=Oryza sativa subsp. japonica OX=39947 GN=OBGC1 PE=3 SV=1	Uncharacterized protein {ECO:0000313|EnsemblPlants:Traes_2DS_E88D3B94E.1} (Fragment) OS=Triticum aestivum (Wheat) PE=3 SV=1	probable GTP-binding protein OBGC1, chloroplastic [Aegilops tauschii subsp. tauschii]	PREDICTED: Brachypodium distachyon probable GTP-binding protein OBGC1, chloroplastic (LOC100845057), mRNA
HORVU2Hr1G020240.3	magnesium ion binding (GO:0000287), GTPase activity (GO:0003924), GTP binding (GO:0005525), obsolete GTP catabolic process (GO:0006184), rRNA processing (GO:0006364), response to light stimulus (GO:0009416), chloroplast stroma (GO:0009570), chloroplast organization (GO:0009658), chloroplast inner membrane (GO:0009706), embryo development ending in seed dormancy (GO:0009793), thylakoid membrane or…	--	General function prediction only	50S ribosome-binding GTPase, Domain of unknown function (DUF1967), GTP1/OBG, Ferrous iron transport protein B	Probable GTP-binding protein OBGC1, chloroplastic OS=Oryza sativa subsp. japonica OX=39947 GN=OBGC1 PE=3 SV=1	Uncharacterized protein {ECO:0000313|EnsemblPlants:Traes_2DS_E88D3B94E.1} (Fragment) OS=Triticum aestivum (Wheat) PE=3 SV=1	probable GTP-binding protein OBGC1, chloroplastic [Aegilops tauschii subsp. tauschii]	PREDICTED: Brachypodium distachyon probable GTP-binding protein OBGC1, chloroplastic (LOC100845057), mRNA
HORVU2Hr1G020240.4	magnesium ion binding (GO:0000287), GTPase activity (GO:0003924), GTP binding (GO:0005525), obsolete GTP catabolic process (GO:0006184), rRNA processing (GO:0006364), response to light stimulus (GO:0009416), chloroplast stroma (GO:0009570), chloroplast organization (GO:0009658), chloroplast inner membrane (GO:0009706), embryo development ending in seed dormancy (GO:0009793), thylakoid membrane or…	--	General function prediction only	50S ribosome-binding GTPase, Domain of unknown function (DUF1967), Ferrous iron transport protein B	Probable GTP-binding protein OBGC1, chloroplastic OS=Oryza sativa subsp. japonica OX=39947 GN=OBGC1 PE=3 SV=1	Uncharacterized protein {ECO:0000313|EnsemblPlants:Traes_2DS_E88D3B94E.1} (Fragment) OS=Triticum aestivum (Wheat) PE=3 SV=1	probable GTP-binding protein OBGC1, chloroplastic [Aegilops tauschii subsp. tauschii]	PREDICTED: Brachypodium distachyon probable GTP-binding protein OBGC1, chloroplastic (LOC100845057), mRNA
HORVU2Hr1G020240.5	magnesium ion binding (GO:0000287), GTPase activity (GO:0003924), GTP binding (GO:0005525), obsolete GTP catabolic process (GO:0006184), rRNA processing (GO:0006364), response to light stimulus (GO:0009416), chloroplast stroma (GO:0009570), chloroplast organization (GO:0009658), chloroplast inner membrane (GO:0009706), embryo development ending in seed dormancy (GO:0009793), thylakoid membrane or…	--	General function prediction only	50S ribosome-binding GTPase, GTP1/OBG, Ferrous iron transport protein B	Probable GTP-binding protein OBGC1, chloroplastic OS=Oryza sativa subsp. japonica OX=39947 GN=OBGC1 PE=3 SV=1	Uncharacterized protein {ECO:0000313|EnsemblPlants:Traes_2AS_32442A60C.2} OS=Triticum aestivum (Wheat) PE=4 SV=1	probable GTP-binding protein OBGC1, chloroplastic [Aegilops tauschii subsp. tauschii]	PREDICTED: Brachypodium distachyon probable GTP-binding protein OBGC1, chloroplastic (LOC100845057), mRNA
HORVU2Hr1G020240.6	magnesium ion binding (GO:0000287), GTPase activity (GO:0003924), GTP binding (GO:0005525), obsolete GTP catabolic process (GO:0006184), rRNA processing (GO:0006364), response to light stimulus (GO:0009416), chloroplast stroma (GO:0009570), chloroplast organization (GO:0009658), chloroplast inner membrane (GO:0009706), embryo development ending in seed dormancy (GO:0009793), thylakoid membrane or…	--	General function prediction only	50S ribosome-binding GTPase, GTP1/OBG, Ferrous iron transport protein B	Probable GTP-binding protein OBGC1, chloroplastic OS=Oryza sativa subsp. japonica OX=39947 GN=OBGC1 PE=3 SV=1	Uncharacterized protein {ECO:0000313|EnsemblPlants:Traes_2AS_32442A60C.2} OS=Triticum aestivum (Wheat) PE=4 SV=1	probable GTP-binding protein OBGC1, chloroplastic [Aegilops tauschii subsp. tauschii]	PREDICTED: Brachypodium distachyon probable GTP-binding protein OBGC1, chloroplastic (LOC100845057), mRNA
HORVU2Hr1G020240.7	magnesium ion binding (GO:0000287), GTPase activity (GO:0003924), GTP binding (GO:0005525), obsolete GTP catabolic process (GO:0006184), rRNA processing (GO:0006364), response to light stimulus (GO:0009416), chloroplast stroma (GO:0009570), chloroplast organization (GO:0009658), chloroplast inner membrane (GO:0009706), embryo development ending in seed dormancy (GO:0009793), thylakoid membrane or…	--	General function prediction only	50S ribosome-binding GTPase, GTP1/OBG, Ferrous iron transport protein B	Probable GTP-binding protein OBGC1, chloroplastic OS=Oryza sativa subsp. japonica OX=39947 GN=OBGC1 PE=3 SV=1	GTPase obg {ECO:0000313|EMBL:EMT26287.1} OS=Aegilops tauschii (Tausch's goatgrass) PE=4 SV=1	probable GTP-binding protein OBGC1, chloroplastic [Aegilops tauschii subsp. tauschii]	PREDICTED: Brachypodium distachyon probable GTP-binding protein OBGC1, chloroplastic (LOC100845057), mRNA
HORVU2Hr1G020240.8	magnesium ion binding (GO:0000287), GTPase activity (GO:0003924), GTP binding (GO:0005525), obsolete GTP catabolic process (GO:0006184), rRNA processing (GO:0006364), response to light stimulus (GO:0009416), chloroplast stroma (GO:0009570), chloroplast organization (GO:0009658), chloroplast inner membrane (GO:0009706), embryo development ending in seed dormancy (GO:0009793), thylakoid membrane or…	--	General function prediction only	50S ribosome-binding GTPase, GTP1/OBG, Ferrous iron transport protein B	Probable GTP-binding protein OBGC1, chloroplastic OS=Oryza sativa subsp. japonica OX=39947 GN=OBGC1 PE=3 SV=1	Uncharacterized protein {ECO:0000313|EnsemblPlants:Traes_2AS_32442A60C.2} OS=Triticum aestivum (Wheat) PE=4 SV=1	putative GTP-binding protein [Oryza sativa Japonica Group]	PREDICTED: Brachypodium distachyon probable GTP-binding protein OBGC1, chloroplastic (LOC100845057), mRNA
HORVU2Hr1G020250.1	binding (GO:0005488), nucleobase-containing compound metabolic process (GO:0006139), chloroplast (GO:0009507), single-organism process (GO:0044699), cellular component organization or biogenesis (GO:0071840),	--	--	--	Probable GTP-binding protein OBGC1, chloroplastic OS=Oryza sativa subsp. japonica OX=39947 GN=OBGC1 PE=3 SV=1	Uncharacterized protein {ECO:0000313|EnsemblPlants:MLOC_52262.1} OS=Hordeum vulgare var. distichum (Domesticated barley) PE=4 SV=1	probable GTP-binding protein OBGC1, chloroplastic [Aegilops tauschii subsp. tauschii]	PREDICTED: Brachypodium distachyon probable GTP-binding protein OBGC1, chloroplastic (LOC100845057), mRNA
HORVU2Hr1G020260.1	nucleotide binding (GO:0000166), double-strand break repair via homologous recombination (GO:0000724), DNA binding (GO:0003677), DNA-directed DNA polymerase activity (GO:0003887), DNA replication (GO:0006260), response to ionizing radiation (GO:0010212), response to UV-B (GO:0010224), post-translational protein modification (GO:0043687), positive regulation of transcription, DNA-templated (GO:004…	K02350|0|bdi:100843632|K02350 DNA polymerase zeta [EC:2.7.7.7] | (RefSeq) DNA polymerase zeta catalytic subunit	Replication, recombination and repair	DNA polymerase family B, DNA polymerase family B, exonuclease domain, C4-type zinc-finger of DNA polymerase delta	DNA polymerase zeta catalytic subunit OS=Arabidopsis thaliana OX=3702 GN=REV3 PE=2 SV=1	DNA polymerase {ECO:0000256|RuleBase:RU000442} OS=Hordeum vulgare var. distichum (Domesticated barley) PE=3 SV=1	predicted protein [Hordeum vulgare subsp. vulgare]	Hordeum vulgare subsp. vulgare mRNA for predicted protein, complete cds, clone: NIASHv2100H11
HORVU2Hr1G020260.10	nucleotide binding (GO:0000166), double-strand break repair via homologous recombination (GO:0000724), DNA binding (GO:0003677), DNA-directed DNA polymerase activity (GO:0003887), DNA replication (GO:0006260), response to ionizing radiation (GO:0010212), response to UV-B (GO:0010224), post-translational protein modification (GO:0043687), positive regulation of transcription, DNA-templated (GO:004…	K02350|0|bdi:100843632|K02350 DNA polymerase zeta [EC:2.7.7.7] | (RefSeq) DNA polymerase zeta catalytic subunit	Replication, recombination and repair	DNA polymerase family B, C4-type zinc-finger of DNA polymerase delta, DNA polymerase family B, exonuclease domain	DNA polymerase zeta catalytic subunit OS=Arabidopsis thaliana OX=3702 GN=REV3 PE=2 SV=1	DNA polymerase {ECO:0000256|RuleBase:RU000442} OS=Hordeum vulgare var. distichum (Domesticated barley) PE=3 SV=1	DNA polymerase zeta catalytic subunit isoform X3 [Aegilops tauschii subsp. tauschii]	Hordeum vulgare subsp. vulgare mRNA for predicted protein, complete cds, clone: NIASHv2100H11
HORVU2Hr1G020260.11	nucleotide binding (GO:0000166), DNA binding (GO:0003677), DNA-directed DNA polymerase activity (GO:0003887), DNA replication (GO:0006260), DNA repair (GO:0006281), regulation of transcription, DNA-templated (GO:0006355), response to UV (GO:0009411),	K02350|0|bdi:100843632|K02350 DNA polymerase zeta [EC:2.7.7.7] | (RefSeq) DNA polymerase zeta catalytic subunit	Replication, recombination and repair	DNA polymerase family B, exonuclease domain	DNA polymerase zeta catalytic subunit OS=Arabidopsis thaliana OX=3702 GN=REV3 PE=2 SV=1	Uncharacterized protein {ECO:0000313|EnsemblPlants:MLOC_55106.4} OS=Hordeum vulgare var. distichum (Domesticated barley) PE=4 SV=1	DNA polymerase zeta catalytic subunit isoform X1 [Aegilops tauschii subsp. tauschii]	Hordeum vulgare subsp. vulgare mRNA for predicted protein, complete cds, clone: NIASHv2100H11
HORVU2Hr1G020260.12	nucleotide binding (GO:0000166), DNA binding (GO:0003677), DNA-directed DNA polymerase activity (GO:0003887), DNA replication (GO:0006260),	K02350|0|bdi:100843632|K02350 DNA polymerase zeta [EC:2.7.7.7] | (RefSeq) DNA polymerase zeta catalytic subunit	Replication, recombination and repair	DNA polymerase family B, C4-type zinc-finger of DNA polymerase delta	DNA polymerase zeta catalytic subunit OS=Arabidopsis thaliana OX=3702 GN=REV3 PE=2 SV=1	DNA polymerase {ECO:0000256|RuleBase:RU000442} OS=Hordeum vulgare var. distichum (Domesticated barley) PE=3 SV=1	predicted protein [Hordeum vulgare subsp. vulgare]	Hordeum vulgare subsp. vulgare mRNA for predicted protein, complete cds, clone: NIASHv2100H11
HORVU2Hr1G020260.13	nucleotide binding (GO:0000166), DNA binding (GO:0003677), DNA-directed DNA polymerase activity (GO:0003887), DNA replication (GO:0006260), DNA repair (GO:0006281), regulation of transcription, DNA-templated (GO:0006355), response to UV (GO:0009411),	K02350|0|bdi:100843632|K02350 DNA polymerase zeta [EC:2.7.7.7] | (RefSeq) DNA polymerase zeta catalytic subunit	Replication, recombination and repair	DNA polymerase family B, DNA polymerase family B, exonuclease domain	DNA polymerase zeta catalytic subunit OS=Arabidopsis thaliana OX=3702 GN=REV3 PE=2 SV=1	DNA polymerase {ECO:0000256|RuleBase:RU000442} OS=Hordeum vulgare var. distichum (Domesticated barley) PE=3 SV=1	DNA polymerase zeta catalytic subunit isoform X1 [Aegilops tauschii subsp. tauschii]	Hordeum vulgare subsp. vulgare mRNA for predicted protein, complete cds, clone: NIASHv2100H11
HORVU2Hr1G020260.14	nucleotide binding (GO:0000166), DNA binding (GO:0003677), DNA-directed DNA polymerase activity (GO:0003887), DNA replication (GO:0006260), response to radiation (GO:0009314),	K02350|0|bdi:100843632|K02350 DNA polymerase zeta [EC:2.7.7.7] | (RefSeq) DNA polymerase zeta catalytic subunit	Replication, recombination and repair	DNA polymerase family B, exonuclease domain	DNA polymerase zeta catalytic subunit OS=Arabidopsis thaliana OX=3702 GN=REV3 PE=2 SV=1	Uncharacterized protein {ECO:0000313|EnsemblPlants:MLOC_55106.4} OS=Hordeum vulgare var. distichum (Domesticated barley) PE=4 SV=1	predicted protein [Hordeum vulgare subsp. vulgare]	Hordeum vulgare subsp. vulgare mRNA for predicted protein, complete cds, clone: NIASHv2100H11
HORVU2Hr1G020260.15	nucleotide binding (GO:0000166), double-strand break repair via homologous recombination (GO:0000724), DNA binding (GO:0003677), DNA-directed DNA polymerase activity (GO:0003887), DNA replication (GO:0006260), response to ionizing radiation (GO:0010212), response to UV-B (GO:0010224), post-translational protein modification (GO:0043687), positive regulation of transcription, DNA-templated (GO:004…	K02350|0|bdi:100843632|K02350 DNA polymerase zeta [EC:2.7.7.7] | (RefSeq) DNA polymerase zeta catalytic subunit	Replication, recombination and repair	DNA polymerase family B, C4-type zinc-finger of DNA polymerase delta, DNA polymerase family B, exonuclease domain	DNA polymerase zeta catalytic subunit OS=Arabidopsis thaliana OX=3702 GN=REV3 PE=2 SV=1	DNA polymerase {ECO:0000256|RuleBase:RU000442} OS=Hordeum vulgare var. distichum (Domesticated barley) PE=3 SV=1	predicted protein [Hordeum vulgare subsp. vulgare]	Hordeum vulgare subsp. vulgare mRNA for predicted protein, complete cds, clone: NIASHv2100H11
HORVU2Hr1G020260.16	nucleotide binding (GO:0000166), DNA binding (GO:0003677), DNA-directed DNA polymerase activity (GO:0003887), DNA replication (GO:0006260),	K02350|0|bdi:100843632|K02350 DNA polymerase zeta [EC:2.7.7.7] | (RefSeq) DNA polymerase zeta catalytic subunit	Replication, recombination and repair	DNA polymerase family B, C4-type zinc-finger of DNA polymerase delta, DNA polymerase family B, exonuclease domain	DNA polymerase zeta catalytic subunit OS=Arabidopsis thaliana OX=3702 GN=REV3 PE=2 SV=1	DNA polymerase {ECO:0000256|RuleBase:RU000442} OS=Hordeum vulgare var. distichum (Domesticated barley) PE=3 SV=1	predicted protein [Hordeum vulgare subsp. vulgare]	Hordeum vulgare subsp. vulgare mRNA for predicted protein, complete cds, clone: NIASHv2100H11
HORVU2Hr1G020260.17	nucleotide binding (GO:0000166), double-strand break repair via homologous recombination (GO:0000724), DNA binding (GO:0003677), DNA-directed DNA polymerase activity (GO:0003887), DNA replication (GO:0006260), response to ionizing radiation (GO:0010212), response to UV-B (GO:0010224), post-translational protein modification (GO:0043687), positive regulation of transcription, DNA-templated (GO:004…	K02350|0|bdi:100843632|K02350 DNA polymerase zeta [EC:2.7.7.7] | (RefSeq) DNA polymerase zeta catalytic subunit	Replication, recombination and repair	DNA polymerase family B, DNA polymerase family B, exonuclease domain	DNA polymerase zeta catalytic subunit OS=Arabidopsis thaliana OX=3702 GN=REV3 PE=2 SV=1	DNA polymerase {ECO:0000256|RuleBase:RU000442} OS=Hordeum vulgare var. distichum (Domesticated barley) PE=3 SV=1	predicted protein [Hordeum vulgare subsp. vulgare]	Hordeum vulgare subsp. vulgare mRNA for predicted protein, complete cds, clone: NIASHv2100H11
HORVU2Hr1G020260.18	nucleotide binding (GO:0000166), double-strand break repair via homologous recombination (GO:0000724), DNA binding (GO:0003677), DNA-directed DNA polymerase activity (GO:0003887), DNA replication (GO:0006260), response to ionizing radiation (GO:0010212), response to UV-B (GO:0010224), post-translational protein modification (GO:0043687), positive regulation of transcription, DNA-templated (GO:004…	K02350|0|bdi:100843632|K02350 DNA polymerase zeta [EC:2.7.7.7] | (RefSeq) DNA polymerase zeta catalytic subunit	Replication, recombination and repair	DNA polymerase family B, DNA polymerase family B, exonuclease domain, C4-type zinc-finger of DNA polymerase delta	DNA polymerase zeta catalytic subunit OS=Arabidopsis thaliana OX=3702 GN=REV3 PE=2 SV=1	DNA polymerase {ECO:0000256|RuleBase:RU000442} OS=Hordeum vulgare var. distichum (Domesticated barley) PE=3 SV=1	DNA polymerase zeta catalytic subunit isoform X1 [Aegilops tauschii subsp. tauschii]	Hordeum vulgare subsp. vulgare mRNA for predicted protein, complete cds, clone: NIASHv2100H11
HORVU2Hr1G020260.19	nucleotide binding (GO:0000166), double-strand break repair via homologous recombination (GO:0000724), DNA binding (GO:0003677), DNA-directed DNA polymerase activity (GO:0003887), DNA replication (GO:0006260), response to ionizing radiation (GO:0010212), response to UV-B (GO:0010224), post-translational protein modification (GO:0043687), positive regulation of transcription, DNA-templated (GO:004…	K02350|0|bdi:100843632|K02350 DNA polymerase zeta [EC:2.7.7.7] | (RefSeq) DNA polymerase zeta catalytic subunit	Replication, recombination and repair	DNA polymerase family B, C4-type zinc-finger of DNA polymerase delta, DNA polymerase family B, exonuclease domain	DNA polymerase zeta catalytic subunit OS=Arabidopsis thaliana OX=3702 GN=REV3 PE=2 SV=1	DNA polymerase {ECO:0000256|RuleBase:RU000442} OS=Hordeum vulgare var. distichum (Domesticated barley) PE=3 SV=1	DNA polymerase zeta catalytic subunit isoform X1 [Aegilops tauschii subsp. tauschii]	Hordeum vulgare subsp. vulgare mRNA for predicted protein, complete cds, clone: NIASHv2100H11
HORVU2Hr1G020260.2	nucleotide binding (GO:0000166), double-strand break repair via homologous recombination (GO:0000724), DNA binding (GO:0003677), DNA-directed DNA polymerase activity (GO:0003887), DNA replication (GO:0006260), response to ionizing radiation (GO:0010212), response to UV-B (GO:0010224), post-translational protein modification (GO:0043687), positive regulation of transcription, DNA-templated (GO:004…	K02350|0|bdi:100843632|K02350 DNA polymerase zeta [EC:2.7.7.7] | (RefSeq) DNA polymerase zeta catalytic subunit	Replication, recombination and repair	DNA polymerase family B, DNA polymerase family B, exonuclease domain, C4-type zinc-finger of DNA polymerase delta	DNA polymerase zeta catalytic subunit OS=Arabidopsis thaliana OX=3702 GN=REV3 PE=2 SV=1	DNA polymerase {ECO:0000256|RuleBase:RU000442} OS=Hordeum vulgare var. distichum (Domesticated barley) PE=3 SV=1	DNA polymerase zeta catalytic subunit isoform X1 [Aegilops tauschii subsp. tauschii]	Hordeum vulgare subsp. vulgare mRNA for predicted protein, complete cds, clone: NIASHv2100H11
HORVU2Hr1G020260.20	nucleotide binding (GO:0000166), DNA binding (GO:0003677), DNA-directed DNA polymerase activity (GO:0003887), DNA replication (GO:0006260), DNA repair (GO:0006281), regulation of transcription, DNA-templated (GO:0006355), response to UV (GO:0009411),	K02350|0|bdi:100843632|K02350 DNA polymerase zeta [EC:2.7.7.7] | (RefSeq) DNA polymerase zeta catalytic subunit	Replication, recombination and repair	DNA polymerase family B, C4-type zinc-finger of DNA polymerase delta, DNA polymerase family B, exonuclease domain	DNA polymerase zeta catalytic subunit OS=Arabidopsis thaliana OX=3702 GN=REV3 PE=2 SV=1	DNA polymerase {ECO:0000256|RuleBase:RU000442} OS=Hordeum vulgare var. distichum (Domesticated barley) PE=3 SV=1	predicted protein [Hordeum vulgare subsp. vulgare]	Hordeum vulgare subsp. vulgare mRNA for predicted protein, complete cds, clone: NIASHv2100H11
HORVU2Hr1G020260.21	nucleotide binding (GO:0000166), DNA binding (GO:0003677), DNA-directed DNA polymerase activity (GO:0003887), DNA replication (GO:0006260),	K02350|0|bdi:100843632|K02350 DNA polymerase zeta [EC:2.7.7.7] | (RefSeq) DNA polymerase zeta catalytic subunit	Replication, recombination and repair	DNA polymerase family B, C4-type zinc-finger of DNA polymerase delta, DNA polymerase family B, exonuclease domain	DNA polymerase zeta catalytic subunit OS=Arabidopsis thaliana OX=3702 GN=REV3 PE=2 SV=1	DNA polymerase {ECO:0000256|RuleBase:RU000442} OS=Hordeum vulgare var. distichum (Domesticated barley) PE=3 SV=1	predicted protein [Hordeum vulgare subsp. vulgare]	Hordeum vulgare subsp. vulgare mRNA for predicted protein, complete cds, clone: NIASHv2100H11
HORVU2Hr1G020260.22	nucleotide binding (GO:0000166), DNA binding (GO:0003677), DNA-directed DNA polymerase activity (GO:0003887), DNA replication (GO:0006260),	K02350|0|bdi:100843632|K02350 DNA polymerase zeta [EC:2.7.7.7] | (RefSeq) DNA polymerase zeta catalytic subunit	Replication, recombination and repair	DNA polymerase family B, C4-type zinc-finger of DNA polymerase delta, DNA polymerase family B, exonuclease domain	DNA polymerase zeta catalytic subunit OS=Arabidopsis thaliana OX=3702 GN=REV3 PE=2 SV=1	DNA polymerase {ECO:0000256|RuleBase:RU000442} OS=Hordeum vulgare var. distichum (Domesticated barley) PE=3 SV=1	predicted protein [Hordeum vulgare subsp. vulgare]	Hordeum vulgare subsp. vulgare mRNA for predicted protein, complete cds, clone: NIASHv2100H11
HORVU2Hr1G020260.23	nucleotide binding (GO:0000166), DNA binding (GO:0003677), DNA-directed DNA polymerase activity (GO:0003887), DNA replication (GO:0006260),	K02350|0|bdi:100843632|K02350 DNA polymerase zeta [EC:2.7.7.7] | (RefSeq) DNA polymerase zeta catalytic subunit	Replication, recombination and repair	DNA polymerase family B, C4-type zinc-finger of DNA polymerase delta, DNA polymerase family B, exonuclease domain	DNA polymerase zeta catalytic subunit OS=Arabidopsis thaliana OX=3702 GN=REV3 PE=2 SV=1	DNA polymerase {ECO:0000256|RuleBase:RU000442} OS=Hordeum vulgare var. distichum (Domesticated barley) PE=3 SV=1	predicted protein [Hordeum vulgare subsp. vulgare]	Hordeum vulgare subsp. vulgare mRNA for predicted protein, complete cds, clone: NIASHv2100H11
HORVU2Hr1G020260.24	nucleotide binding (GO:0000166), double-strand break repair via homologous recombination (GO:0000724), DNA binding (GO:0003677), DNA-directed DNA polymerase activity (GO:0003887), DNA replication (GO:0006260), response to ionizing radiation (GO:0010212), response to UV-B (GO:0010224), post-translational protein modification (GO:0043687), positive regulation of transcription, DNA-templated (GO:004…	K02350|7.02234e-30|bdi:100843632|K02350 DNA polymerase zeta [EC:2.7.7.7] | (RefSeq) DNA polymerase zeta catalytic subunit	Replication, recombination and repair	--	DNA polymerase zeta catalytic subunit OS=Arabidopsis thaliana OX=3702 GN=REV3 PE=2 SV=1	DNA polymerase {ECO:0000256|RuleBase:RU000442} OS=Hordeum vulgare var. distichum (Domesticated barley) PE=3 SV=1	predicted protein [Hordeum vulgare subsp. vulgare]	Hordeum vulgare subsp. vulgare mRNA for predicted protein, complete cds, clone: NIASHv2100H11
HORVU2Hr1G020260.25	nucleotide binding (GO:0000166), DNA binding (GO:0003677), DNA-directed DNA polymerase activity (GO:0003887), DNA replication (GO:0006260), DNA repair (GO:0006281), regulation of transcription, DNA-templated (GO:0006355), response to UV (GO:0009411),	K02350|0|bdi:100843632|K02350 DNA polymerase zeta [EC:2.7.7.7] | (RefSeq) DNA polymerase zeta catalytic subunit	Replication, recombination and repair	DNA polymerase family B, DNA polymerase family B, exonuclease domain	DNA polymerase zeta catalytic subunit OS=Arabidopsis thaliana OX=3702 GN=REV3 PE=2 SV=1	DNA polymerase {ECO:0000256|RuleBase:RU000442} OS=Hordeum vulgare var. distichum (Domesticated barley) PE=3 SV=1	DNA polymerase zeta catalytic subunit isoform X1 [Aegilops tauschii subsp. tauschii]	Hordeum vulgare subsp. vulgare mRNA for predicted protein, complete cds, clone: NIASHv2100H11
HORVU2Hr1G020260.26	nucleotide binding (GO:0000166), double-strand break repair via homologous recombination (GO:0000724), DNA binding (GO:0003677), DNA-directed DNA polymerase activity (GO:0003887), DNA replication (GO:0006260), response to ionizing radiation (GO:0010212), response to UV-B (GO:0010224), post-translational protein modification (GO:0043687), positive regulation of transcription, DNA-templated (GO:004…	K02350|0|bdi:100843632|K02350 DNA polymerase zeta [EC:2.7.7.7] | (RefSeq) DNA polymerase zeta catalytic subunit	Replication, recombination and repair	DNA polymerase family B, DNA polymerase family B, exonuclease domain	DNA polymerase zeta catalytic subunit OS=Arabidopsis thaliana OX=3702 GN=REV3 PE=2 SV=1	DNA polymerase {ECO:0000256|RuleBase:RU000442} OS=Hordeum vulgare var. distichum (Domesticated barley) PE=3 SV=1	predicted protein [Hordeum vulgare subsp. vulgare]	Hordeum vulgare subsp. vulgare mRNA for predicted protein, complete cds, clone: NIASHv2100H11
HORVU2Hr1G020260.27	nucleotide binding (GO:0000166), DNA binding (GO:0003677), DNA-directed DNA polymerase activity (GO:0003887), DNA replication (GO:0006260),	K02350|0|bdi:100843632|K02350 DNA polymerase zeta [EC:2.7.7.7] | (RefSeq) DNA polymerase zeta catalytic subunit	Replication, recombination and repair	DNA polymerase family B, C4-type zinc-finger of DNA polymerase delta, DNA polymerase family B, exonuclease domain	DNA polymerase zeta catalytic subunit OS=Arabidopsis thaliana OX=3702 GN=REV3 PE=2 SV=1	DNA polymerase {ECO:0000256|RuleBase:RU000442} OS=Hordeum vulgare var. distichum (Domesticated barley) PE=3 SV=1	predicted protein [Hordeum vulgare subsp. vulgare]	Hordeum vulgare subsp. vulgare mRNA for predicted protein, complete cds, clone: NIASHv2100H11
HORVU2Hr1G020260.28	nucleotide binding (GO:0000166), double-strand break repair via homologous recombination (GO:0000724), DNA binding (GO:0003677), DNA-directed DNA polymerase activity (GO:0003887), DNA replication (GO:0006260), response to ionizing radiation (GO:0010212), response to UV-B (GO:0010224), post-translational protein modification (GO:0043687), positive regulation of transcription, DNA-templated (GO:004…	K02350|0|bdi:100843632|K02350 DNA polymerase zeta [EC:2.7.7.7] | (RefSeq) DNA polymerase zeta catalytic subunit	Replication, recombination and repair	DNA polymerase family B, C4-type zinc-finger of DNA polymerase delta, DNA polymerase family B, exonuclease domain	DNA polymerase zeta catalytic subunit OS=Arabidopsis thaliana OX=3702 GN=REV3 PE=2 SV=1	DNA polymerase {ECO:0000256|RuleBase:RU000442} OS=Hordeum vulgare var. distichum (Domesticated barley) PE=3 SV=1	predicted protein [Hordeum vulgare subsp. vulgare]	Hordeum vulgare subsp. vulgare mRNA for predicted protein, complete cds, clone: NIASHv2100H11
HORVU2Hr1G020260.29	nucleotide binding (GO:0000166), DNA binding (GO:0003677), DNA-directed DNA polymerase activity (GO:0003887), DNA replication (GO:0006260), DNA repair (GO:0006281), regulation of transcription, DNA-templated (GO:0006355), response to UV (GO:0009411),	K02350|0|bdi:100843632|K02350 DNA polymerase zeta [EC:2.7.7.7] | (RefSeq) DNA polymerase zeta catalytic subunit	Replication, recombination and repair	DNA polymerase family B, C4-type zinc-finger of DNA polymerase delta, DNA polymerase family B, exonuclease domain	DNA polymerase zeta catalytic subunit OS=Arabidopsis thaliana OX=3702 GN=REV3 PE=2 SV=1	DNA polymerase {ECO:0000256|RuleBase:RU000442} OS=Hordeum vulgare var. distichum (Domesticated barley) PE=3 SV=1	predicted protein [Hordeum vulgare subsp. vulgare]	Hordeum vulgare subsp. vulgare mRNA for predicted protein, complete cds, clone: NIASHv2100H11
HORVU2Hr1G020260.3	nucleotide binding (GO:0000166), double-strand break repair via homologous recombination (GO:0000724), DNA binding (GO:0003677), DNA-directed DNA polymerase activity (GO:0003887), DNA replication (GO:0006260), response to ionizing radiation (GO:0010212), response to UV-B (GO:0010224), post-translational protein modification (GO:0043687), positive regulation of transcription, DNA-templated (GO:004…	K02350|0|bdi:100843632|K02350 DNA polymerase zeta [EC:2.7.7.7] | (RefSeq) DNA polymerase zeta catalytic subunit	Replication, recombination and repair	DNA polymerase family B, DNA polymerase family B, exonuclease domain, C4-type zinc-finger of DNA polymerase delta	DNA polymerase zeta catalytic subunit OS=Arabidopsis thaliana OX=3702 GN=REV3 PE=2 SV=1	DNA polymerase {ECO:0000256|RuleBase:RU000442} OS=Hordeum vulgare var. distichum (Domesticated barley) PE=3 SV=1	predicted protein [Hordeum vulgare subsp. vulgare]	Hordeum vulgare subsp. vulgare mRNA for predicted protein, complete cds, clone: NIASHv2100H11
HORVU2Hr1G020260.30	nucleotide binding (GO:0000166), DNA binding (GO:0003677), DNA-directed DNA polymerase activity (GO:0003887), DNA replication (GO:0006260),	K02350|0|bdi:100843632|K02350 DNA polymerase zeta [EC:2.7.7.7] | (RefSeq) DNA polymerase zeta catalytic subunit	Replication, recombination and repair	DNA polymerase family B, DNA polymerase family B, exonuclease domain	DNA polymerase zeta catalytic subunit OS=Arabidopsis thaliana OX=3702 GN=REV3 PE=2 SV=1	DNA polymerase {ECO:0000256|RuleBase:RU000442} OS=Hordeum vulgare var. distichum (Domesticated barley) PE=3 SV=1	DNA polymerase zeta catalytic subunit isoform X3 [Aegilops tauschii subsp. tauschii]	Hordeum vulgare subsp. vulgare mRNA for predicted protein, complete cds, clone: NIASHv2100H11
HORVU2Hr1G020260.31	nucleotide binding (GO:0000166), DNA binding (GO:0003677), DNA-directed DNA polymerase activity (GO:0003887), DNA replication (GO:0006260),	K02350|0|bdi:100843632|K02350 DNA polymerase zeta [EC:2.7.7.7] | (RefSeq) DNA polymerase zeta catalytic subunit	Replication, recombination and repair	DNA polymerase family B, DNA polymerase family B, exonuclease domain	DNA polymerase zeta catalytic subunit OS=Arabidopsis thaliana OX=3702 GN=REV3 PE=2 SV=1	DNA polymerase {ECO:0000256|RuleBase:RU000442} OS=Hordeum vulgare var. distichum (Domesticated barley) PE=3 SV=1	DNA polymerase zeta catalytic subunit isoform X1 [Aegilops tauschii subsp. tauschii]	Hordeum vulgare subsp. vulgare mRNA for predicted protein, complete cds, clone: NIASHv2100H11
HORVU2Hr1G020260.32	nucleotide binding (GO:0000166), double-strand break repair via homologous recombination (GO:0000724), DNA binding (GO:0003677), DNA-directed DNA polymerase activity (GO:0003887), DNA replication (GO:0006260), response to ionizing radiation (GO:0010212), response to UV-B (GO:0010224), post-translational protein modification (GO:0043687), positive regulation of transcription, DNA-templated (GO:004…	K02350|0|bdi:100843632|K02350 DNA polymerase zeta [EC:2.7.7.7] | (RefSeq) DNA polymerase zeta catalytic subunit	Replication, recombination and repair	DNA polymerase family B, C4-type zinc-finger of DNA polymerase delta, DNA polymerase family B, exonuclease domain	DNA polymerase zeta catalytic subunit OS=Arabidopsis thaliana OX=3702 GN=REV3 PE=2 SV=1	DNA polymerase {ECO:0000256|RuleBase:RU000442} OS=Hordeum vulgare var. distichum (Domesticated barley) PE=3 SV=1	predicted protein [Hordeum vulgare subsp. vulgare]	Hordeum vulgare subsp. vulgare mRNA for predicted protein, complete cds, clone: NIASHv2100H11
HORVU2Hr1G020260.33	nucleotide binding (GO:0000166), DNA binding (GO:0003677), DNA-directed DNA polymerase activity (GO:0003887), DNA replication (GO:0006260),	K02350|0|bdi:100843632|K02350 DNA polymerase zeta [EC:2.7.7.7] | (RefSeq) DNA polymerase zeta catalytic subunit	Replication, recombination and repair	DNA polymerase family B, C4-type zinc-finger of DNA polymerase delta	DNA polymerase zeta catalytic subunit OS=Arabidopsis thaliana OX=3702 GN=REV3 PE=2 SV=1	DNA polymerase {ECO:0000256|RuleBase:RU000442} OS=Hordeum vulgare var. distichum (Domesticated barley) PE=3 SV=1	predicted protein [Hordeum vulgare subsp. vulgare]	Hordeum vulgare subsp. vulgare mRNA for predicted protein, complete cds, clone: NIASHv2100H11
HORVU2Hr1G020260.34	nucleotide binding (GO:0000166), DNA binding (GO:0003677), DNA-directed DNA polymerase activity (GO:0003887), DNA replication (GO:0006260),	K02350|0|bdi:100843632|K02350 DNA polymerase zeta [EC:2.7.7.7] | (RefSeq) DNA polymerase zeta catalytic subunit	Replication, recombination and repair	DNA polymerase family B, C4-type zinc-finger of DNA polymerase delta, DNA polymerase family B, exonuclease domain	DNA polymerase zeta catalytic subunit OS=Arabidopsis thaliana OX=3702 GN=REV3 PE=2 SV=1	DNA polymerase {ECO:0000256|RuleBase:RU000442} OS=Hordeum vulgare var. distichum (Domesticated barley) PE=3 SV=1	predicted protein [Hordeum vulgare subsp. vulgare]	Hordeum vulgare subsp. vulgare mRNA for predicted protein, complete cds, clone: NIASHv2100H11
HORVU2Hr1G020260.35	nucleotide binding (GO:0000166), DNA binding (GO:0003677), DNA-directed DNA polymerase activity (GO:0003887), DNA replication (GO:0006260),	K02350|0|bdi:100843632|K02350 DNA polymerase zeta [EC:2.7.7.7] | (RefSeq) DNA polymerase zeta catalytic subunit	Replication, recombination and repair	DNA polymerase family B, C4-type zinc-finger of DNA polymerase delta	DNA polymerase zeta catalytic subunit OS=Arabidopsis thaliana OX=3702 GN=REV3 PE=2 SV=1	DNA polymerase {ECO:0000256|RuleBase:RU000442} OS=Hordeum vulgare var. distichum (Domesticated barley) PE=3 SV=1	predicted protein [Hordeum vulgare subsp. vulgare]	Hordeum vulgare subsp. vulgare mRNA for predicted protein, complete cds, clone: NIASHv2100H11
HORVU2Hr1G020260.36	nucleotide binding (GO:0000166), DNA binding (GO:0003677), DNA-directed DNA polymerase activity (GO:0003887), DNA replication (GO:0006260),	K02350|1.84228e-72|bdi:100843632|K02350 DNA polymerase zeta [EC:2.7.7.7] | (RefSeq) DNA polymerase zeta catalytic subunit	Replication, recombination and repair	--	DNA polymerase zeta catalytic subunit OS=Arabidopsis thaliana OX=3702 GN=REV3 PE=2 SV=1	Uncharacterized protein {ECO:0000313|EnsemblPlants:MLOC_55106.4} OS=Hordeum vulgare var. distichum (Domesticated barley) PE=4 SV=1	predicted protein [Hordeum vulgare subsp. vulgare]	Hordeum vulgare subsp. vulgare mRNA for predicted protein, complete cds, clone: NIASHv2100H11
HORVU2Hr1G020260.37	nucleotide binding (GO:0000166), DNA binding (GO:0003677), DNA-directed DNA polymerase activity (GO:0003887), DNA replication (GO:0006260), DNA repair (GO:0006281), regulation of transcription, DNA-templated (GO:0006355), response to UV (GO:0009411),	K02350|0|bdi:100843632|K02350 DNA polymerase zeta [EC:2.7.7.7] | (RefSeq) DNA polymerase zeta catalytic subunit	Replication, recombination and repair	DNA polymerase family B, DNA polymerase family B, exonuclease domain	DNA polymerase zeta catalytic subunit OS=Arabidopsis thaliana OX=3702 GN=REV3 PE=2 SV=1	DNA polymerase {ECO:0000256|RuleBase:RU000442} OS=Hordeum vulgare var. distichum (Domesticated barley) PE=3 SV=1	DNA polymerase zeta catalytic subunit isoform X1 [Aegilops tauschii subsp. tauschii]	Hordeum vulgare subsp. vulgare mRNA for predicted protein, complete cds, clone: NIASHv2100H11
HORVU2Hr1G020260.38	nucleotide binding (GO:0000166), DNA binding (GO:0003677), DNA-directed DNA polymerase activity (GO:0003887), DNA replication (GO:0006260),	K02350|0|bdi:100843632|K02350 DNA polymerase zeta [EC:2.7.7.7] | (RefSeq) DNA polymerase zeta catalytic subunit	Replication, recombination and repair	DNA polymerase family B, exonuclease domain	DNA polymerase zeta catalytic subunit OS=Arabidopsis thaliana OX=3702 GN=REV3 PE=2 SV=1	DNA polymerase {ECO:0000256|RuleBase:RU000442} OS=Hordeum vulgare var. distichum (Domesticated barley) PE=3 SV=1	DNA polymerase zeta catalytic subunit isoform X1 [Aegilops tauschii subsp. tauschii]	Hordeum vulgare subsp. vulgare mRNA for predicted protein, complete cds, clone: NIASHv2100H11
HORVU2Hr1G020260.39	nucleotide binding (GO:0000166), DNA binding (GO:0003677), DNA-directed DNA polymerase activity (GO:0003887), DNA replication (GO:0006260), response to radiation (GO:0009314),	K02350|0|bdi:100843632|K02350 DNA polymerase zeta [EC:2.7.7.7] | (RefSeq) DNA polymerase zeta catalytic subunit	Replication, recombination and repair	DNA polymerase family B, exonuclease domain	DNA polymerase zeta catalytic subunit OS=Arabidopsis thaliana OX=3702 GN=REV3 PE=2 SV=1	DNA polymerase {ECO:0000256|RuleBase:RU000442} OS=Hordeum vulgare var. distichum (Domesticated barley) PE=3 SV=1	predicted protein [Hordeum vulgare subsp. vulgare]	Hordeum vulgare subsp. vulgare mRNA for predicted protein, complete cds, clone: NIASHv2100H11
HORVU2Hr1G020260.4	nucleotide binding (GO:0000166), DNA binding (GO:0003677), DNA-directed DNA polymerase activity (GO:0003887), DNA replication (GO:0006260),	K02350|0|bdi:100843632|K02350 DNA polymerase zeta [EC:2.7.7.7] | (RefSeq) DNA polymerase zeta catalytic subunit	Replication, recombination and repair	DNA polymerase family B, C4-type zinc-finger of DNA polymerase delta	DNA polymerase zeta catalytic subunit OS=Arabidopsis thaliana OX=3702 GN=REV3 PE=2 SV=1	DNA polymerase {ECO:0000256|RuleBase:RU000442} OS=Hordeum vulgare var. distichum (Domesticated barley) PE=3 SV=1	predicted protein [Hordeum vulgare subsp. vulgare]	Hordeum vulgare subsp. vulgare mRNA for predicted protein, complete cds, clone: NIASHv2100H11
HORVU2Hr1G020260.40	nucleotide binding (GO:0000166), DNA binding (GO:0003677), DNA-directed DNA polymerase activity (GO:0003887), DNA replication (GO:0006260),	K02350|1.44856e-79|bdi:100843632|K02350 DNA polymerase zeta [EC:2.7.7.7] | (RefSeq) DNA polymerase zeta catalytic subunit	Replication, recombination and repair	--	DNA polymerase zeta catalytic subunit OS=Arabidopsis thaliana OX=3702 GN=REV3 PE=2 SV=1	Uncharacterized protein {ECO:0000313|EnsemblPlants:MLOC_55106.4} OS=Hordeum vulgare var. distichum (Domesticated barley) PE=4 SV=1	predicted protein [Hordeum vulgare subsp. vulgare]	Hordeum vulgare subsp. vulgare mRNA for predicted protein, complete cds, clone: NIASHv2100H11
HORVU2Hr1G020260.41	nucleotide binding (GO:0000166), DNA binding (GO:0003677), DNA-directed DNA polymerase activity (GO:0003887), DNA replication (GO:0006260),	K02350|0|sbi:SORBI_02g042330|K02350 DNA polymerase zeta [EC:2.7.7.7] | (RefSeq) SORBIDRAFT_02g042330, Sb02g042330; hypothetical protein	Replication, recombination and repair	DNA polymerase family B, C4-type zinc-finger of DNA polymerase delta, DNA polymerase family B, exonuclease domain	DNA polymerase zeta catalytic subunit OS=Arabidopsis thaliana OX=3702 GN=REV3 PE=2 SV=1	DNA polymerase {ECO:0000256|RuleBase:RU000442} OS=Hordeum vulgare var. distichum (Domesticated barley) PE=3 SV=1	predicted protein [Hordeum vulgare subsp. vulgare]	Hordeum vulgare subsp. vulgare mRNA for predicted protein, complete cds, clone: NIASHv2100H11
HORVU2Hr1G020260.42	nucleotide binding (GO:0000166), double-strand break repair via homologous recombination (GO:0000724), DNA binding (GO:0003677), DNA-directed DNA polymerase activity (GO:0003887), DNA replication (GO:0006260), response to ionizing radiation (GO:0010212), response to UV-B (GO:0010224), post-translational protein modification (GO:0043687), positive regulation of transcription, DNA-templated (GO:004…	K02350|0|bdi:100843632|K02350 DNA polymerase zeta [EC:2.7.7.7] | (RefSeq) DNA polymerase zeta catalytic subunit	Replication, recombination and repair	DNA polymerase family B, C4-type zinc-finger of DNA polymerase delta, DNA polymerase family B, exonuclease domain	DNA polymerase zeta catalytic subunit OS=Arabidopsis thaliana OX=3702 GN=REV3 PE=2 SV=1	DNA polymerase {ECO:0000256|RuleBase:RU000442} OS=Hordeum vulgare var. distichum (Domesticated barley) PE=3 SV=1	DNA polymerase zeta catalytic subunit isoform X3 [Aegilops tauschii subsp. tauschii]	Hordeum vulgare subsp. vulgare mRNA for predicted protein, complete cds, clone: NIASHv2100H11
HORVU2Hr1G020260.43	nucleotide binding (GO:0000166), DNA binding (GO:0003677), DNA-directed DNA polymerase activity (GO:0003887), DNA replication (GO:0006260),	K02350|0|bdi:100843632|K02350 DNA polymerase zeta [EC:2.7.7.7] | (RefSeq) DNA polymerase zeta catalytic subunit	Replication, recombination and repair	DNA polymerase family B, C4-type zinc-finger of DNA polymerase delta, DNA polymerase family B, exonuclease domain	DNA polymerase zeta catalytic subunit OS=Arabidopsis thaliana OX=3702 GN=REV3 PE=2 SV=1	DNA polymerase {ECO:0000256|RuleBase:RU000442} OS=Hordeum vulgare var. distichum (Domesticated barley) PE=3 SV=1	predicted protein [Hordeum vulgare subsp. vulgare]	Hordeum vulgare subsp. vulgare mRNA for predicted protein, complete cds, clone: NIASHv2100H11
HORVU2Hr1G020260.44	nucleotide binding (GO:0000166), DNA binding (GO:0003677), DNA-directed DNA polymerase activity (GO:0003887), DNA replication (GO:0006260),	K02350|0|bdi:100843632|K02350 DNA polymerase zeta [EC:2.7.7.7] | (RefSeq) DNA polymerase zeta catalytic subunit	Replication, recombination and repair	DNA polymerase family B, C4-type zinc-finger of DNA polymerase delta, DNA polymerase family B, exonuclease domain	DNA polymerase zeta catalytic subunit OS=Arabidopsis thaliana OX=3702 GN=REV3 PE=2 SV=1	DNA polymerase {ECO:0000256|RuleBase:RU000442} OS=Hordeum vulgare var. distichum (Domesticated barley) PE=3 SV=1	predicted protein [Hordeum vulgare subsp. vulgare]	Hordeum vulgare subsp. vulgare mRNA for predicted protein, complete cds, clone: NIASHv2100H11
HORVU2Hr1G020260.45	nucleotide binding (GO:0000166), double-strand break repair via homologous recombination (GO:0000724), DNA binding (GO:0003677), DNA-directed DNA polymerase activity (GO:0003887), DNA replication (GO:0006260), response to ionizing radiation (GO:0010212), response to UV-B (GO:0010224), post-translational protein modification (GO:0043687), positive regulation of transcription, DNA-templated (GO:004…	K02350|0|bdi:100843632|K02350 DNA polymerase zeta [EC:2.7.7.7] | (RefSeq) DNA polymerase zeta catalytic subunit	Replication, recombination and repair	DNA polymerase family B, C4-type zinc-finger of DNA polymerase delta, DNA polymerase family B, exonuclease domain	DNA polymerase zeta catalytic subunit OS=Arabidopsis thaliana OX=3702 GN=REV3 PE=2 SV=1	DNA polymerase {ECO:0000256|RuleBase:RU000442} OS=Hordeum vulgare var. distichum (Domesticated barley) PE=3 SV=1	predicted protein [Hordeum vulgare subsp. vulgare]	Hordeum vulgare subsp. vulgare mRNA for predicted protein, complete cds, clone: NIASHv2100H11
HORVU2Hr1G020260.46	nucleotide binding (GO:0000166), double-strand break repair via homologous recombination (GO:0000724), DNA binding (GO:0003677), DNA-directed DNA polymerase activity (GO:0003887), DNA replication (GO:0006260), response to ionizing radiation (GO:0010212), response to UV-B (GO:0010224), post-translational protein modification (GO:0043687), positive regulation of transcription, DNA-templated (GO:004…	K02350|0|bdi:100843632|K02350 DNA polymerase zeta [EC:2.7.7.7] | (RefSeq) DNA polymerase zeta catalytic subunit	Replication, recombination and repair	DNA polymerase family B, DNA polymerase family B, exonuclease domain	DNA polymerase zeta catalytic subunit OS=Arabidopsis thaliana OX=3702 GN=REV3 PE=2 SV=1	DNA polymerase {ECO:0000256|RuleBase:RU000442} OS=Hordeum vulgare var. distichum (Domesticated barley) PE=3 SV=1	predicted protein [Hordeum vulgare subsp. vulgare]	Hordeum vulgare subsp. vulgare mRNA for predicted protein, complete cds, clone: NIASHv2100H11
HORVU2Hr1G020260.47	nucleotide binding (GO:0000166), DNA binding (GO:0003677), DNA-directed DNA polymerase activity (GO:0003887), DNA replication (GO:0006260),	K02350|0|bdi:100843632|K02350 DNA polymerase zeta [EC:2.7.7.7] | (RefSeq) DNA polymerase zeta catalytic subunit	Replication, recombination and repair	DNA polymerase family B, exonuclease domain	DNA polymerase zeta catalytic subunit OS=Arabidopsis thaliana OX=3702 GN=REV3 PE=2 SV=1	DNA polymerase {ECO:0000256|RuleBase:RU000442} OS=Hordeum vulgare var. distichum (Domesticated barley) PE=3 SV=1	DNA polymerase zeta catalytic subunit isoform X1 [Aegilops tauschii subsp. tauschii]	Hordeum vulgare subsp. vulgare mRNA for predicted protein, complete cds, clone: NIASHv2100H11
HORVU2Hr1G020260.48	nucleotide binding (GO:0000166), double-strand break repair via homologous recombination (GO:0000724), DNA binding (GO:0003677), DNA-directed DNA polymerase activity (GO:0003887), DNA replication (GO:0006260), response to ionizing radiation (GO:0010212), response to UV-B (GO:0010224), post-translational protein modification (GO:0043687), positive regulation of transcription, DNA-templated (GO:004…	K02350|0|bdi:100843632|K02350 DNA polymerase zeta [EC:2.7.7.7] | (RefSeq) DNA polymerase zeta catalytic subunit	Replication, recombination and repair	DNA polymerase family B, C4-type zinc-finger of DNA polymerase delta, DNA polymerase family B, exonuclease domain	DNA polymerase zeta catalytic subunit OS=Arabidopsis thaliana OX=3702 GN=REV3 PE=2 SV=1	DNA polymerase {ECO:0000256|RuleBase:RU000442} OS=Hordeum vulgare var. distichum (Domesticated barley) PE=3 SV=1	DNA polymerase zeta catalytic subunit isoform X3 [Aegilops tauschii subsp. tauschii]	Hordeum vulgare subsp. vulgare mRNA for predicted protein, complete cds, clone: NIASHv2100H11
HORVU2Hr1G020260.49	nucleotide binding (GO:0000166), double-strand break repair via homologous recombination (GO:0000724), DNA binding (GO:0003677), DNA-directed DNA polymerase activity (GO:0003887), DNA replication (GO:0006260), response to ionizing radiation (GO:0010212), response to UV-B (GO:0010224), post-translational protein modification (GO:0043687), positive regulation of transcription, DNA-templated (GO:004…	K02350|0|bdi:100843632|K02350 DNA polymerase zeta [EC:2.7.7.7] | (RefSeq) DNA polymerase zeta catalytic subunit	Replication, recombination and repair	DNA polymerase family B, DNA polymerase family B, exonuclease domain	DNA polymerase zeta catalytic subunit OS=Arabidopsis thaliana OX=3702 GN=REV3 PE=2 SV=1	DNA polymerase {ECO:0000256|RuleBase:RU000442} OS=Hordeum vulgare var. distichum (Domesticated barley) PE=3 SV=1	predicted protein [Hordeum vulgare subsp. vulgare]	Hordeum vulgare subsp. vulgare mRNA for predicted protein, complete cds, clone: NIASHv2100H11
HORVU2Hr1G020260.5	nucleotide binding (GO:0000166), DNA binding (GO:0003677), DNA-directed DNA polymerase activity (GO:0003887), DNA replication (GO:0006260),	K02350|0|bdi:100843632|K02350 DNA polymerase zeta [EC:2.7.7.7] | (RefSeq) DNA polymerase zeta catalytic subunit	Replication, recombination and repair	--	DNA polymerase zeta catalytic subunit OS=Arabidopsis thaliana OX=3702 GN=REV3 PE=2 SV=1	Uncharacterized protein {ECO:0000313|EnsemblPlants:MLOC_55106.7} OS=Hordeum vulgare var. distichum (Domesticated barley) PE=4 SV=1	predicted protein [Hordeum vulgare subsp. vulgare]	Hordeum vulgare subsp. vulgare mRNA for predicted protein, complete cds, clone: NIASHv2100H11
HORVU2Hr1G020260.50	nucleotide binding (GO:0000166), double-strand break repair via homologous recombination (GO:0000724), DNA binding (GO:0003677), DNA-directed DNA polymerase activity (GO:0003887), DNA replication (GO:0006260), response to ionizing radiation (GO:0010212), response to UV-B (GO:0010224), post-translational protein modification (GO:0043687), positive regulation of transcription, DNA-templated (GO:004…	K02350|0|bdi:100843632|K02350 DNA polymerase zeta [EC:2.7.7.7] | (RefSeq) DNA polymerase zeta catalytic subunit	Replication, recombination and repair	DNA polymerase family B, C4-type zinc-finger of DNA polymerase delta, DNA polymerase family B, exonuclease domain	DNA polymerase zeta catalytic subunit OS=Arabidopsis thaliana OX=3702 GN=REV3 PE=2 SV=1	DNA polymerase {ECO:0000256|RuleBase:RU000442} OS=Hordeum vulgare var. distichum (Domesticated barley) PE=3 SV=1	DNA polymerase zeta catalytic subunit isoform X3 [Aegilops tauschii subsp. tauschii]	Hordeum vulgare subsp. vulgare mRNA for predicted protein, complete cds, clone: NIASHv2100H11
HORVU2Hr1G020260.51	nucleotide binding (GO:0000166), DNA binding (GO:0003677), DNA-directed DNA polymerase activity (GO:0003887), DNA replication (GO:0006260), DNA repair (GO:0006281), regulation of transcription, DNA-templated (GO:0006355), response to UV (GO:0009411),	K02350|0|bdi:100843632|K02350 DNA polymerase zeta [EC:2.7.7.7] | (RefSeq) DNA polymerase zeta catalytic subunit	Replication, recombination and repair	DNA polymerase family B, DNA polymerase family B, exonuclease domain	DNA polymerase zeta catalytic subunit OS=Arabidopsis thaliana OX=3702 GN=REV3 PE=2 SV=1	DNA polymerase {ECO:0000256|RuleBase:RU000442} OS=Hordeum vulgare var. distichum (Domesticated barley) PE=3 SV=1	DNA polymerase zeta catalytic subunit isoform X3 [Aegilops tauschii subsp. tauschii]	Hordeum vulgare subsp. vulgare mRNA for predicted protein, complete cds, clone: NIASHv2100H11
HORVU2Hr1G020260.52	nucleotide binding (GO:0000166), DNA binding (GO:0003677), DNA-directed DNA polymerase activity (GO:0003887), DNA replication (GO:0006260),	K02350|0|bdi:100843632|K02350 DNA polymerase zeta [EC:2.7.7.7] | (RefSeq) DNA polymerase zeta catalytic subunit	Replication, recombination and repair	DNA polymerase family B, DNA polymerase family B, exonuclease domain	DNA polymerase zeta catalytic subunit OS=Arabidopsis thaliana OX=3702 GN=REV3 PE=2 SV=1	DNA polymerase {ECO:0000256|RuleBase:RU000442} OS=Hordeum vulgare var. distichum (Domesticated barley) PE=3 SV=1	predicted protein [Hordeum vulgare subsp. vulgare]	Hordeum vulgare subsp. vulgare mRNA for predicted protein, complete cds, clone: NIASHv2100H11
HORVU2Hr1G020260.53	nucleotide binding (GO:0000166), DNA binding (GO:0003677), DNA-directed DNA polymerase activity (GO:0003887), DNA replication (GO:0006260),	K02350|0|bdi:100843632|K02350 DNA polymerase zeta [EC:2.7.7.7] | (RefSeq) DNA polymerase zeta catalytic subunit	Replication, recombination and repair	--	DNA polymerase zeta catalytic subunit OS=Arabidopsis thaliana OX=3702 GN=REV3 PE=2 SV=1	DNA polymerase {ECO:0000256|RuleBase:RU000442} OS=Hordeum vulgare var. distichum (Domesticated barley) PE=3 SV=1	DNA polymerase zeta catalytic subunit isoform X3 [Aegilops tauschii subsp. tauschii]	Hordeum vulgare subsp. vulgare mRNA for predicted protein, complete cds, clone: NIASHv2100H11
HORVU2Hr1G020260.54	nucleic acid binding (GO:0003676), nucleobase-containing compound metabolic process (GO:0006139), nucleotidyltransferase activity (GO:0016779),	K02350|1.02778e-117|bdi:100843632|K02350 DNA polymerase zeta [EC:2.7.7.7] | (RefSeq) DNA polymerase zeta catalytic subunit	Replication, recombination and repair	--	DNA polymerase zeta catalytic subunit OS=Arabidopsis thaliana OX=3702 GN=REV3 PE=2 SV=1	DNA polymerase {ECO:0000256|RuleBase:RU000442} OS=Hordeum vulgare var. distichum (Domesticated barley) PE=3 SV=1	DNA polymerase zeta catalytic subunit isoform X3 [Aegilops tauschii subsp. tauschii]	PREDICTED: Brachypodium distachyon DNA polymerase zeta catalytic subunit (LOC100843632), transcript variant X3, mRNA
HORVU2Hr1G020260.55	nucleotide binding (GO:0000166), double-strand break repair via homologous recombination (GO:0000724), DNA binding (GO:0003677), DNA-directed DNA polymerase activity (GO:0003887), DNA replication (GO:0006260), response to ionizing radiation (GO:0010212), response to UV-B (GO:0010224), post-translational protein modification (GO:0043687), positive regulation of transcription, DNA-templated (GO:004…	K02350|0|bdi:100843632|K02350 DNA polymerase zeta [EC:2.7.7.7] | (RefSeq) DNA polymerase zeta catalytic subunit	Replication, recombination and repair	DNA polymerase family B, C4-type zinc-finger of DNA polymerase delta, DNA polymerase family B, exonuclease domain	DNA polymerase zeta catalytic subunit OS=Arabidopsis thaliana OX=3702 GN=REV3 PE=2 SV=1	DNA polymerase {ECO:0000256|RuleBase:RU000442} OS=Hordeum vulgare var. distichum (Domesticated barley) PE=3 SV=1	DNA polymerase zeta catalytic subunit isoform X3 [Aegilops tauschii subsp. tauschii]	Hordeum vulgare subsp. vulgare mRNA for predicted protein, complete cds, clone: NIASHv2100H11
HORVU2Hr1G020260.56	nucleotide binding (GO:0000166), DNA binding (GO:0003677), DNA-directed DNA polymerase activity (GO:0003887), DNA replication (GO:0006260), DNA repair (GO:0006281), regulation of transcription, DNA-templated (GO:0006355), response to UV (GO:0009411),	K02350|0|bdi:100843632|K02350 DNA polymerase zeta [EC:2.7.7.7] | (RefSeq) DNA polymerase zeta catalytic subunit	Replication, recombination and repair	DNA polymerase family B, DNA polymerase family B, exonuclease domain	DNA polymerase zeta catalytic subunit OS=Arabidopsis thaliana OX=3702 GN=REV3 PE=2 SV=1	DNA polymerase {ECO:0000256|RuleBase:RU000442} OS=Hordeum vulgare var. distichum (Domesticated barley) PE=3 SV=1	predicted protein [Hordeum vulgare subsp. vulgare]	Hordeum vulgare subsp. vulgare mRNA for predicted protein, complete cds, clone: NIASHv2100H11
HORVU2Hr1G020260.57	nucleotide binding (GO:0000166), DNA binding (GO:0003677), DNA-directed DNA polymerase activity (GO:0003887), DNA replication (GO:0006260), DNA repair (GO:0006281), regulation of transcription, DNA-templated (GO:0006355), response to UV (GO:0009411),	K02350|0|bdi:100843632|K02350 DNA polymerase zeta [EC:2.7.7.7] | (RefSeq) DNA polymerase zeta catalytic subunit	Replication, recombination and repair	DNA polymerase family B, DNA polymerase family B, exonuclease domain	DNA polymerase zeta catalytic subunit OS=Arabidopsis thaliana OX=3702 GN=REV3 PE=2 SV=1	DNA polymerase {ECO:0000256|RuleBase:RU000442} OS=Hordeum vulgare var. distichum (Domesticated barley) PE=3 SV=1	predicted protein [Hordeum vulgare subsp. vulgare]	Hordeum vulgare subsp. vulgare mRNA for predicted protein, complete cds, clone: NIASHv2100H11
HORVU2Hr1G020260.58	nucleotide binding (GO:0000166), DNA binding (GO:0003677), DNA-directed DNA polymerase activity (GO:0003887), DNA replication (GO:0006260),	K02350|0|bdi:100843632|K02350 DNA polymerase zeta [EC:2.7.7.7] | (RefSeq) DNA polymerase zeta catalytic subunit	Replication, recombination and repair	DNA polymerase family B, C4-type zinc-finger of DNA polymerase delta, DNA polymerase family B, exonuclease domain	DNA polymerase zeta catalytic subunit OS=Arabidopsis thaliana OX=3702 GN=REV3 PE=2 SV=1	DNA polymerase {ECO:0000256|RuleBase:RU000442} OS=Hordeum vulgare var. distichum (Domesticated barley) PE=3 SV=1	predicted protein [Hordeum vulgare subsp. vulgare]	Hordeum vulgare subsp. vulgare mRNA for predicted protein, complete cds, clone: NIASHv2100H11
HORVU2Hr1G020260.59	nucleotide binding (GO:0000166), DNA binding (GO:0003677), DNA-directed DNA polymerase activity (GO:0003887), DNA replication (GO:0006260),	K02350|0|bdi:100843632|K02350 DNA polymerase zeta [EC:2.7.7.7] | (RefSeq) DNA polymerase zeta catalytic subunit	Replication, recombination and repair	--	DNA polymerase zeta catalytic subunit OS=Arabidopsis thaliana OX=3702 GN=REV3 PE=2 SV=1	DNA polymerase {ECO:0000256|RuleBase:RU000442} OS=Hordeum vulgare var. distichum (Domesticated barley) PE=3 SV=1	predicted protein [Hordeum vulgare subsp. vulgare]	Hordeum vulgare subsp. vulgare mRNA for predicted protein, complete cds, clone: NIASHv2100H11
HORVU2Hr1G020260.6	nucleotide binding (GO:0000166), DNA binding (GO:0003677), DNA-directed DNA polymerase activity (GO:0003887), DNA replication (GO:0006260), DNA repair (GO:0006281), regulation of transcription, DNA-templated (GO:0006355), response to UV (GO:0009411),	K02350|0|bdi:100843632|K02350 DNA polymerase zeta [EC:2.7.7.7] | (RefSeq) DNA polymerase zeta catalytic subunit	Replication, recombination and repair	DNA polymerase family B, exonuclease domain	DNA polymerase zeta catalytic subunit OS=Arabidopsis thaliana OX=3702 GN=REV3 PE=2 SV=1	Uncharacterized protein {ECO:0000313|EnsemblPlants:MLOC_55106.4} OS=Hordeum vulgare var. distichum (Domesticated barley) PE=4 SV=1	DNA polymerase zeta catalytic subunit isoform X1 [Aegilops tauschii subsp. tauschii]	Hordeum vulgare subsp. vulgare mRNA for predicted protein, complete cds, clone: NIASHv2100H11
HORVU2Hr1G020260.60	nucleotide binding (GO:0000166), DNA binding (GO:0003677), DNA-directed DNA polymerase activity (GO:0003887), DNA replication (GO:0006260),	K02350|0|bdi:100843632|K02350 DNA polymerase zeta [EC:2.7.7.7] | (RefSeq) DNA polymerase zeta catalytic subunit	Replication, recombination and repair	DNA polymerase family B, C4-type zinc-finger of DNA polymerase delta	DNA polymerase zeta catalytic subunit OS=Arabidopsis thaliana OX=3702 GN=REV3 PE=2 SV=1	DNA polymerase {ECO:0000256|RuleBase:RU000442} OS=Hordeum vulgare var. distichum (Domesticated barley) PE=3 SV=1	predicted protein [Hordeum vulgare subsp. vulgare]	Hordeum vulgare subsp. vulgare mRNA for predicted protein, complete cds, clone: NIASHv2100H11
HORVU2Hr1G020260.61	nucleotide binding (GO:0000166), double-strand break repair via homologous recombination (GO:0000724), DNA binding (GO:0003677), DNA-directed DNA polymerase activity (GO:0003887), DNA replication (GO:0006260), response to ionizing radiation (GO:0010212), response to UV-B (GO:0010224), post-translational protein modification (GO:0043687), positive regulation of transcription, DNA-templated (GO:004…	K02350|0|bdi:100843632|K02350 DNA polymerase zeta [EC:2.7.7.7] | (RefSeq) DNA polymerase zeta catalytic subunit	Replication, recombination and repair	DNA polymerase family B, C4-type zinc-finger of DNA polymerase delta, DNA polymerase family B, exonuclease domain	DNA polymerase zeta catalytic subunit OS=Arabidopsis thaliana OX=3702 GN=REV3 PE=2 SV=1	DNA polymerase {ECO:0000256|RuleBase:RU000442} OS=Hordeum vulgare var. distichum (Domesticated barley) PE=3 SV=1	DNA polymerase zeta catalytic subunit isoform X1 [Aegilops tauschii subsp. tauschii]	Hordeum vulgare subsp. vulgare mRNA for predicted protein, complete cds, clone: NIASHv2100H11
HORVU2Hr1G020260.62	nucleotide binding (GO:0000166), DNA binding (GO:0003677), DNA-directed DNA polymerase activity (GO:0003887), DNA replication (GO:0006260), DNA repair (GO:0006281), regulation of transcription, DNA-templated (GO:0006355), response to UV (GO:0009411),	K02350|0|bdi:100843632|K02350 DNA polymerase zeta [EC:2.7.7.7] | (RefSeq) DNA polymerase zeta catalytic subunit	Replication, recombination and repair	DNA polymerase family B, exonuclease domain	DNA polymerase zeta catalytic subunit OS=Arabidopsis thaliana OX=3702 GN=REV3 PE=2 SV=1	DNA polymerase {ECO:0000256|RuleBase:RU000442} OS=Hordeum vulgare var. distichum (Domesticated barley) PE=3 SV=1	DNA polymerase zeta catalytic subunit isoform X3 [Aegilops tauschii subsp. tauschii]	Hordeum vulgare subsp. vulgare mRNA for predicted protein, complete cds, clone: NIASHv2100H11
HORVU2Hr1G020260.63	nucleotide binding (GO:0000166), DNA binding (GO:0003677), DNA-directed DNA polymerase activity (GO:0003887), DNA replication (GO:0006260),	K02350|0|bdi:100843632|K02350 DNA polymerase zeta [EC:2.7.7.7] | (RefSeq) DNA polymerase zeta catalytic subunit	Replication, recombination and repair	DNA polymerase family B, DNA polymerase family B, exonuclease domain	DNA polymerase zeta catalytic subunit OS=Arabidopsis thaliana OX=3702 GN=REV3 PE=2 SV=1	DNA polymerase {ECO:0000256|RuleBase:RU000442} OS=Hordeum vulgare var. distichum (Domesticated barley) PE=3 SV=1	predicted protein [Hordeum vulgare subsp. vulgare]	Hordeum vulgare subsp. vulgare mRNA for predicted protein, complete cds, clone: NIASHv2100H11
HORVU2Hr1G020260.64	nucleotide binding (GO:0000166), DNA binding (GO:0003677), DNA-directed DNA polymerase activity (GO:0003887), DNA replication (GO:0006260), DNA repair (GO:0006281), regulation of transcription, DNA-templated (GO:0006355), response to UV (GO:0009411),	K02350|0|bdi:100843632|K02350 DNA polymerase zeta [EC:2.7.7.7] | (RefSeq) DNA polymerase zeta catalytic subunit	Replication, recombination and repair	DNA polymerase family B, DNA polymerase family B, exonuclease domain	DNA polymerase zeta catalytic subunit OS=Arabidopsis thaliana OX=3702 GN=REV3 PE=2 SV=1	DNA polymerase {ECO:0000256|RuleBase:RU000442} OS=Hordeum vulgare var. distichum (Domesticated barley) PE=3 SV=1	predicted protein [Hordeum vulgare subsp. vulgare]	Hordeum vulgare subsp. vulgare mRNA for predicted protein, complete cds, clone: NIASHv2100H11
HORVU2Hr1G020260.65	nucleotide binding (GO:0000166), double-strand break repair via homologous recombination (GO:0000724), DNA binding (GO:0003677), DNA-directed DNA polymerase activity (GO:0003887), DNA replication (GO:0006260), response to ionizing radiation (GO:0010212), response to UV-B (GO:0010224), post-translational protein modification (GO:0043687), positive regulation of transcription, DNA-templated (GO:004…	K02350|0|bdi:100843632|K02350 DNA polymerase zeta [EC:2.7.7.7] | (RefSeq) DNA polymerase zeta catalytic subunit	Replication, recombination and repair	DNA polymerase family B, DNA polymerase family B, exonuclease domain	DNA polymerase zeta catalytic subunit OS=Arabidopsis thaliana OX=3702 GN=REV3 PE=2 SV=1	DNA polymerase {ECO:0000256|RuleBase:RU000442} OS=Hordeum vulgare var. distichum (Domesticated barley) PE=3 SV=1	predicted protein [Hordeum vulgare subsp. vulgare]	Hordeum vulgare subsp. vulgare mRNA for predicted protein, complete cds, clone: NIASHv2100H11
HORVU2Hr1G020260.66	nucleotide binding (GO:0000166), DNA binding (GO:0003677), DNA-directed DNA polymerase activity (GO:0003887), DNA replication (GO:0006260),	K02350|0|bdi:100843632|K02350 DNA polymerase zeta [EC:2.7.7.7] | (RefSeq) DNA polymerase zeta catalytic subunit	Replication, recombination and repair	DNA polymerase family B, C4-type zinc-finger of DNA polymerase delta	DNA polymerase zeta catalytic subunit OS=Arabidopsis thaliana OX=3702 GN=REV3 PE=2 SV=1	DNA polymerase {ECO:0000256|RuleBase:RU000442} OS=Hordeum vulgare var. distichum (Domesticated barley) PE=3 SV=1	predicted protein [Hordeum vulgare subsp. vulgare]	Hordeum vulgare subsp. vulgare mRNA for predicted protein, complete cds, clone: NIASHv2100H11
HORVU2Hr1G020260.67	nucleotide binding (GO:0000166), DNA binding (GO:0003677), DNA-directed DNA polymerase activity (GO:0003887), DNA replication (GO:0006260),	K02350|0|bdi:100843632|K02350 DNA polymerase zeta [EC:2.7.7.7] | (RefSeq) DNA polymerase zeta catalytic subunit	Replication, recombination and repair	DNA polymerase family B, C4-type zinc-finger of DNA polymerase delta	DNA polymerase zeta catalytic subunit OS=Arabidopsis thaliana OX=3702 GN=REV3 PE=2 SV=1	DNA polymerase {ECO:0000256|RuleBase:RU000442} OS=Hordeum vulgare var. distichum (Domesticated barley) PE=3 SV=1	predicted protein [Hordeum vulgare subsp. vulgare]	Hordeum vulgare subsp. vulgare mRNA for predicted protein, complete cds, clone: NIASHv2100H11
HORVU2Hr1G020260.68	nucleotide binding (GO:0000166), DNA binding (GO:0003677), DNA-directed DNA polymerase activity (GO:0003887), DNA replication (GO:0006260),	K02350|3.70804e-64|bdi:100843632|K02350 DNA polymerase zeta [EC:2.7.7.7] | (RefSeq) DNA polymerase zeta catalytic subunit	Replication, recombination and repair	--	DNA polymerase zeta catalytic subunit OS=Arabidopsis thaliana OX=3702 GN=REV3 PE=2 SV=1	DNA polymerase {ECO:0000256|RuleBase:RU000442} OS=Hordeum vulgare var. distichum (Domesticated barley) PE=3 SV=1	predicted protein [Hordeum vulgare subsp. vulgare]	Hordeum vulgare subsp. vulgare mRNA for predicted protein, complete cds, clone: NIASHv2100H11
HORVU2Hr1G020260.69	nucleotide binding (GO:0000166), DNA binding (GO:0003677), DNA-directed DNA polymerase activity (GO:0003887), DNA replication (GO:0006260),	K02350|1.49687e-96|bdi:100843632|K02350 DNA polymerase zeta [EC:2.7.7.7] | (RefSeq) DNA polymerase zeta catalytic subunit	Replication, recombination and repair	--	DNA polymerase zeta catalytic subunit OS=Arabidopsis thaliana OX=3702 GN=REV3 PE=2 SV=1	DNA polymerase {ECO:0000256|RuleBase:RU000442} OS=Hordeum vulgare var. distichum (Domesticated barley) PE=3 SV=1	predicted protein [Hordeum vulgare subsp. vulgare]	Hordeum vulgare subsp. vulgare mRNA for predicted protein, complete cds, clone: NIASHv2100H11
HORVU2Hr1G020260.7	nucleotide binding (GO:0000166), DNA binding (GO:0003677), DNA-directed DNA polymerase activity (GO:0003887), DNA replication (GO:0006260), response to radiation (GO:0009314),	K02350|0|bdi:100843632|K02350 DNA polymerase zeta [EC:2.7.7.7] | (RefSeq) DNA polymerase zeta catalytic subunit	Replication, recombination and repair	--	DNA polymerase zeta catalytic subunit OS=Arabidopsis thaliana OX=3702 GN=REV3 PE=2 SV=1	DNA polymerase {ECO:0000256|RuleBase:RU000442} OS=Hordeum vulgare var. distichum (Domesticated barley) PE=3 SV=1	DNA polymerase zeta catalytic subunit isoform X3 [Aegilops tauschii subsp. tauschii]	Hordeum vulgare subsp. vulgare mRNA for predicted protein, complete cds, clone: NIASHv2100H11
HORVU2Hr1G020260.8	nucleotide binding (GO:0000166), DNA binding (GO:0003677), DNA-directed DNA polymerase activity (GO:0003887), DNA replication (GO:0006260),	K02350|0|bdi:100843632|K02350 DNA polymerase zeta [EC:2.7.7.7] | (RefSeq) DNA polymerase zeta catalytic subunit	Replication, recombination and repair	DNA polymerase family B, exonuclease domain	DNA polymerase zeta catalytic subunit OS=Arabidopsis thaliana OX=3702 GN=REV3 PE=2 SV=1	DNA polymerase {ECO:0000256|RuleBase:RU000442} OS=Hordeum vulgare var. distichum (Domesticated barley) PE=3 SV=1	predicted protein [Hordeum vulgare subsp. vulgare]	Hordeum vulgare subsp. vulgare mRNA for predicted protein, complete cds, clone: NIASHv2100H11
HORVU2Hr1G020260.9	nucleotide binding (GO:0000166), DNA binding (GO:0003677), DNA-directed DNA polymerase activity (GO:0003887), DNA replication (GO:0006260), response to radiation (GO:0009314),	K02350|0|bdi:100843632|K02350 DNA polymerase zeta [EC:2.7.7.7] | (RefSeq) DNA polymerase zeta catalytic subunit	Replication, recombination and repair	DNA polymerase family B, exonuclease domain	DNA polymerase zeta catalytic subunit OS=Arabidopsis thaliana OX=3702 GN=REV3 PE=2 SV=1	DNA polymerase {ECO:0000256|RuleBase:RU000442} OS=Hordeum vulgare var. distichum (Domesticated barley) PE=3 SV=1	predicted protein [Hordeum vulgare subsp. vulgare]	Hordeum vulgare subsp. vulgare mRNA for predicted protein, complete cds, clone: NIASHv2100H11
HORVU2Hr1G020270.1	vacuolar membrane (GO:0005774), endoplasmic reticulum (GO:0005783), Golgi apparatus (GO:0005794), plasma membrane (GO:0005886), pentose-phosphate shunt (GO:0006098), xylose isomerase activity (GO:0009045), cytoplasmic vesicle (GO:0016023), D-xylose metabolic process (GO:0042732), metal ion binding (GO:0046872),	K01805|0|bdi:100844241|K01805 xylose isomerase [EC:5.3.1.5] | (RefSeq) xylose isomerase	--	--	Xylose isomerase OS=Hordeum vulgare OX=4513 GN=XYLA PE=1 SV=1	Uncharacterized protein {ECO:0000313|EnsemblPlants:MLOC_55107.1} OS=Hordeum vulgare var. distichum (Domesticated barley) PE=3 SV=1	predicted protein [Hordeum vulgare subsp. vulgare]	Hordeum vulgare subsp. vulgare mRNA for predicted protein, complete cds, clone: NIASHv2034I08
HORVU2Hr1G020270.2	vacuolar membrane (GO:0005774), endoplasmic reticulum (GO:0005783), Golgi apparatus (GO:0005794), plasma membrane (GO:0005886), pentose-phosphate shunt (GO:0006098), xylose isomerase activity (GO:0009045), cytoplasmic vesicle (GO:0016023), D-xylose metabolic process (GO:0042732), metal ion binding (GO:0046872),	K01805|0|bdi:100844241|K01805 xylose isomerase [EC:5.3.1.5] | (RefSeq) xylose isomerase	--	--	Xylose isomerase OS=Hordeum vulgare OX=4513 GN=XYLA PE=1 SV=1	Uncharacterized protein {ECO:0000313|EnsemblPlants:MLOC_55107.1} OS=Hordeum vulgare var. distichum (Domesticated barley) PE=3 SV=1	predicted protein [Hordeum vulgare subsp. vulgare]	Hordeum vulgare subsp. vulgare mRNA for predicted protein, complete cds, clone: NIASHv2034I08
HORVU2Hr1G020270.3	vacuolar membrane (GO:0005774), endoplasmic reticulum (GO:0005783), Golgi apparatus (GO:0005794), plasma membrane (GO:0005886), pentose-phosphate shunt (GO:0006098), xylose isomerase activity (GO:0009045), cytoplasmic vesicle (GO:0016023), D-xylose metabolic process (GO:0042732), metal ion binding (GO:0046872),	K01805|7.99993e-90|bdi:100844241|K01805 xylose isomerase [EC:5.3.1.5] | (RefSeq) xylose isomerase	--	--	Xylose isomerase OS=Hordeum vulgare OX=4513 GN=XYLA PE=1 SV=1	Xylose isomerase {ECO:0000256|RuleBase:RU000609} OS=Triticum urartu (Red wild einkorn) PE=3 SV=1	Xylose isomerase [Triticum urartu]	Hordeum vulgare subsp. vulgare mRNA for predicted protein, complete cds, clone: NIASHv2034I08
HORVU2Hr1G020270.4	vacuolar membrane (GO:0005774), endoplasmic reticulum (GO:0005783), Golgi apparatus (GO:0005794), plasma membrane (GO:0005886), pentose-phosphate shunt (GO:0006098), xylose isomerase activity (GO:0009045), cytoplasmic vesicle (GO:0016023), D-xylose metabolic process (GO:0042732), metal ion binding (GO:0046872),	K01805|0|bdi:100844241|K01805 xylose isomerase [EC:5.3.1.5] | (RefSeq) xylose isomerase	--	--	Xylose isomerase OS=Hordeum vulgare OX=4513 GN=XYLA PE=1 SV=1	Uncharacterized protein {ECO:0000313|EnsemblPlants:MLOC_55107.1} OS=Hordeum vulgare var. distichum (Domesticated barley) PE=3 SV=1	xylose isomerase [Aegilops tauschii subsp. tauschii]	Hordeum vulgare subsp. vulgare mRNA for predicted protein, complete cds, clone: NIASHv2034I08
HORVU2Hr1G020310.1	--	--	--	--	--	--	--	Triticum aestivum cDNA, clone: WT007_K17, cultivar: Chinese Spring
HORVU2Hr1G020310.2	--	--	General function prediction only	Ankyrin repeats (3 copies), Ankyrin repeats (many copies), Ankyrin repeat, Ankyrin repeats (many copies), Ankyrin repeat	Ankyrin repeat domain-containing protein EMB506, chloroplastic OS=Arabidopsis thaliana OX=3702 GN=EMB506 PE=1 SV=1	Uncharacterized protein {ECO:0000313|EnsemblPlants:Traes_2BS_965A35A11.1} OS=Triticum aestivum (Wheat) PE=4 SV=1	serine/threonine-protein phosphatase 6 regulatory ankyrin repeat subunit B-like [Aegilops tauschii subsp. tauschii]	Triticum aestivum cDNA, clone: WT007_K17, cultivar: Chinese Spring
HORVU2Hr1G020330.1	triglyceride lipase activity (GO:0004806), lipid metabolic process (GO:0006629),	--	Lipid transport and metabolism	Lipase (class 3)	Phospholipase A1-Igamma2, chloroplastic OS=Arabidopsis thaliana OX=3702 GN=At2g30550 PE=1 SV=2	Predicted protein {ECO:0000313|EMBL:BAJ98608.1} (Fragment) OS=Hordeum vulgare var. distichum (Domesticated barley) PE=2 SV=1	predicted protein, partial [Hordeum vulgare subsp. vulgare]	Hordeum vulgare subsp. vulgare mRNA for predicted protein, partial cds, clone: NIASHv1008N18
HORVU2Hr1G020330.10	triglyceride lipase activity (GO:0004806), lipid metabolic process (GO:0006629),	--	Lipid transport and metabolism	--	--	Uncharacterized protein {ECO:0000313|EnsemblPlants:MLOC_5536.8} OS=Hordeum vulgare var. distichum (Domesticated barley) PE=4 SV=1	PREDICTED: lipase-like [Brachypodium distachyon]	Hordeum vulgare subsp. vulgare mRNA for predicted protein, partial cds, clone: NIASHv2056J12
HORVU2Hr1G020330.11	triglyceride lipase activity (GO:0004806), lipid metabolic process (GO:0006629),	--	Lipid transport and metabolism	Lipase (class 3)	Phospholipase A1-Igamma2, chloroplastic OS=Arabidopsis thaliana OX=3702 GN=At2g30550 PE=1 SV=2	Uncharacterized protein {ECO:0000313|EnsemblPlants:MLOC_5536.3} OS=Hordeum vulgare var. distichum (Domesticated barley) PE=4 SV=1	PREDICTED: lipase-like [Oryza brachyantha]	Hordeum vulgare subsp. vulgare mRNA for predicted protein, partial cds, clone: NIASHv1008N18
HORVU2Hr1G020330.12	triglyceride lipase activity (GO:0004806), lipid metabolic process (GO:0006629),	--	Lipid transport and metabolism	Lipase (class 3)	Phospholipase A1-Igamma2, chloroplastic OS=Arabidopsis thaliana OX=3702 GN=At2g30550 PE=1 SV=2	Uncharacterized protein {ECO:0000313|EnsemblPlants:MLOC_5536.8} OS=Hordeum vulgare var. distichum (Domesticated barley) PE=4 SV=1	PREDICTED: lipase-like [Brachypodium distachyon]	PREDICTED: Brachypodium distachyon lipase-like (LOC100843328), mRNA
HORVU2Hr1G020330.13	triglyceride lipase activity (GO:0004806), lipid metabolic process (GO:0006629),	--	Lipid transport and metabolism	--	--	Uncharacterized protein {ECO:0000313|EnsemblPlants:MLOC_5536.8} OS=Hordeum vulgare var. distichum (Domesticated barley) PE=4 SV=1	PREDICTED: lipase-like [Brachypodium distachyon]	Hordeum vulgare subsp. vulgare mRNA for predicted protein, partial cds, clone: NIASHv2056J12
HORVU2Hr1G020330.14	triglyceride lipase activity (GO:0004806), lipid metabolic process (GO:0006629),	--	Lipid transport and metabolism	Lipase (class 3)	Phospholipase A1-Igamma2, chloroplastic OS=Arabidopsis thaliana OX=3702 GN=At2g30550 PE=1 SV=2	Uncharacterized protein {ECO:0000313|EnsemblPlants:MLOC_5536.8} OS=Hordeum vulgare var. distichum (Domesticated barley) PE=4 SV=1	predicted protein, partial [Hordeum vulgare subsp. vulgare]	Hordeum vulgare subsp. vulgare mRNA for predicted protein, partial cds, clone: NIASHv1008N18
HORVU2Hr1G020330.15	triglyceride lipase activity (GO:0004806), lipid metabolic process (GO:0006629),	--	Lipid transport and metabolism	--	--	Uncharacterized protein {ECO:0000313|EnsemblPlants:MLOC_5536.8} OS=Hordeum vulgare var. distichum (Domesticated barley) PE=4 SV=1	PREDICTED: lipase-like [Brachypodium distachyon]	Hordeum vulgare subsp. vulgare mRNA for predicted protein, partial cds, clone: NIASHv2056J12
HORVU2Hr1G020330.16	triglyceride lipase activity (GO:0004806), lipid metabolic process (GO:0006629),	--	Lipid transport and metabolism	--	--	Uncharacterized protein {ECO:0000313|EnsemblPlants:MLOC_5536.8} OS=Hordeum vulgare var. distichum (Domesticated barley) PE=4 SV=1	PREDICTED: lipase-like [Brachypodium distachyon]	Hordeum vulgare subsp. vulgare mRNA for predicted protein, partial cds, clone: NIASHv2056J12
HORVU2Hr1G020330.17	triglyceride lipase activity (GO:0004806), lipid metabolic process (GO:0006629),	--	Lipid transport and metabolism	Lipase (class 3)	Phospholipase A1-Igamma2, chloroplastic OS=Arabidopsis thaliana OX=3702 GN=At2g30550 PE=1 SV=2	Uncharacterized protein {ECO:0000313|EnsemblPlants:MLOC_5536.8} OS=Hordeum vulgare var. distichum (Domesticated barley) PE=4 SV=1	Lipase [Dichanthelium oligosanthes]	PREDICTED: Brachypodium distachyon lipase-like (LOC100843328), mRNA
HORVU2Hr1G020330.18	triglyceride lipase activity (GO:0004806), lipid metabolic process (GO:0006629),	--	Lipid transport and metabolism	--	--	Uncharacterized protein {ECO:0000313|EnsemblPlants:MLOC_5536.8} OS=Hordeum vulgare var. distichum (Domesticated barley) PE=4 SV=1	PREDICTED: lipase-like [Brachypodium distachyon]	Hordeum vulgare subsp. vulgare mRNA for predicted protein, partial cds, clone: NIASHv2056J12
HORVU2Hr1G020330.19	triglyceride lipase activity (GO:0004806), lipid metabolic process (GO:0006629),	--	Lipid transport and metabolism	--	--	Uncharacterized protein {ECO:0000313|EnsemblPlants:MLOC_5536.8} OS=Hordeum vulgare var. distichum (Domesticated barley) PE=4 SV=1	PREDICTED: lipase-like [Brachypodium distachyon]	Hordeum vulgare subsp. vulgare mRNA for predicted protein, partial cds, clone: NIASHv2056J12
HORVU2Hr1G020330.2	triglyceride lipase activity (GO:0004806), lipid metabolic process (GO:0006629),	--	Lipid transport and metabolism	--	--	Uncharacterized protein {ECO:0000313|EnsemblPlants:MLOC_5536.8} OS=Hordeum vulgare var. distichum (Domesticated barley) PE=4 SV=1	PREDICTED: lipase-like [Brachypodium distachyon]	Hordeum vulgare subsp. vulgare mRNA for predicted protein, partial cds, clone: NIASHv2056J12
HORVU2Hr1G020330.20	triglyceride lipase activity (GO:0004806), lipid metabolic process (GO:0006629),	--	Lipid transport and metabolism	--	--	Uncharacterized protein {ECO:0000313|EnsemblPlants:MLOC_5536.8} OS=Hordeum vulgare var. distichum (Domesticated barley) PE=4 SV=1	PREDICTED: lipase-like [Brachypodium distachyon]	Hordeum vulgare subsp. vulgare mRNA for predicted protein, partial cds, clone: NIASHv2056J12
HORVU2Hr1G020330.21	triglyceride lipase activity (GO:0004806), lipid metabolic process (GO:0006629),	--	Lipid transport and metabolism	Lipase (class 3)	Phospholipase A1-Igamma2, chloroplastic OS=Arabidopsis thaliana OX=3702 GN=At2g30550 PE=1 SV=2	Uncharacterized protein {ECO:0000313|EnsemblPlants:MLOC_5536.8} OS=Hordeum vulgare var. distichum (Domesticated barley) PE=4 SV=1	Lipase [Dichanthelium oligosanthes]	PREDICTED: Brachypodium distachyon lipase-like (LOC100843328), mRNA
HORVU2Hr1G020330.22	triglyceride lipase activity (GO:0004806), lipid metabolic process (GO:0006629),	--	Lipid transport and metabolism	Lipase (class 3)	Phospholipase A1-Igamma2, chloroplastic OS=Arabidopsis thaliana OX=3702 GN=At2g30550 PE=1 SV=2	Uncharacterized protein {ECO:0000313|EnsemblPlants:MLOC_5536.8} OS=Hordeum vulgare var. distichum (Domesticated barley) PE=4 SV=1	Lipase [Dichanthelium oligosanthes]	PREDICTED: Brachypodium distachyon lipase-like (LOC100843328), mRNA
HORVU2Hr1G020330.23	triglyceride lipase activity (GO:0004806), lipid metabolic process (GO:0006629),	--	Lipid transport and metabolism	Lipase (class 3)	Phospholipase A1-Igamma2, chloroplastic OS=Arabidopsis thaliana OX=3702 GN=At2g30550 PE=1 SV=2	Uncharacterized protein {ECO:0000313|EnsemblPlants:MLOC_5536.8} OS=Hordeum vulgare var. distichum (Domesticated barley) PE=4 SV=1	Lipase [Dichanthelium oligosanthes]	PREDICTED: Brachypodium distachyon lipase-like (LOC100843328), mRNA
HORVU2Hr1G020330.24	triglyceride lipase activity (GO:0004806), lipid metabolic process (GO:0006629),	--	Lipid transport and metabolism	Lipase (class 3)	Phospholipase A1-Igamma2, chloroplastic OS=Arabidopsis thaliana OX=3702 GN=At2g30550 PE=1 SV=2	Uncharacterized protein {ECO:0000313|EnsemblPlants:MLOC_5536.8} OS=Hordeum vulgare var. distichum (Domesticated barley) PE=4 SV=1	PREDICTED: lipase-like [Brachypodium distachyon]	PREDICTED: Brachypodium distachyon lipase-like (LOC100843328), mRNA
HORVU2Hr1G020330.25	triglyceride lipase activity (GO:0004806), lipid metabolic process (GO:0006629),	--	Lipid transport and metabolism	Lipase (class 3)	--	Predicted protein {ECO:0000313|EMBL:BAJ85813.1} (Fragment) OS=Hordeum vulgare var. distichum (Domesticated barley) PE=2 SV=1	predicted protein, partial [Hordeum vulgare subsp. vulgare]	Hordeum vulgare subsp. vulgare mRNA for predicted protein, partial cds, clone: NIASHv1008N18
HORVU2Hr1G020330.26	triglyceride lipase activity (GO:0004806), lipid metabolic process (GO:0006629),	--	Lipid transport and metabolism	Lipase (class 3)	--	Predicted protein {ECO:0000313|EMBL:BAJ85813.1} (Fragment) OS=Hordeum vulgare var. distichum (Domesticated barley) PE=2 SV=1	predicted protein, partial [Hordeum vulgare subsp. vulgare]	Hordeum vulgare subsp. vulgare mRNA for predicted protein, partial cds, clone: NIASHv1008N18
HORVU2Hr1G020330.27	triglyceride lipase activity (GO:0004806), lipid metabolic process (GO:0006629),	--	Lipid transport and metabolism	Lipase (class 3)	Phospholipase A1-Igamma2, chloroplastic OS=Arabidopsis thaliana OX=3702 GN=At2g30550 PE=1 SV=2	Uncharacterized protein {ECO:0000313|EnsemblPlants:MLOC_5536.8} OS=Hordeum vulgare var. distichum (Domesticated barley) PE=4 SV=1	PREDICTED: lipase-like [Brachypodium distachyon]	PREDICTED: Brachypodium distachyon lipase-like (LOC100843328), mRNA
HORVU2Hr1G020330.28	triglyceride lipase activity (GO:0004806), lipid metabolic process (GO:0006629),	--	Lipid transport and metabolism	--	--	Uncharacterized protein {ECO:0000313|EnsemblPlants:MLOC_5536.8} OS=Hordeum vulgare var. distichum (Domesticated barley) PE=4 SV=1	PREDICTED: lipase-like [Brachypodium distachyon]	Hordeum vulgare subsp. vulgare mRNA for predicted protein, partial cds, clone: NIASHv2056J12
HORVU2Hr1G020330.29	triglyceride lipase activity (GO:0004806), lipid metabolic process (GO:0006629),	--	Lipid transport and metabolism	Lipase (class 3)	Phospholipase A1-Igamma2, chloroplastic OS=Arabidopsis thaliana OX=3702 GN=At2g30550 PE=1 SV=2	Uncharacterized protein {ECO:0000313|EnsemblPlants:MLOC_5536.8} OS=Hordeum vulgare var. distichum (Domesticated barley) PE=4 SV=1	PREDICTED: lipase-like [Brachypodium distachyon]	PREDICTED: Brachypodium distachyon lipase-like (LOC100843328), mRNA
HORVU2Hr1G020330.3	triglyceride lipase activity (GO:0004806), lipid metabolic process (GO:0006629),	--	Lipid transport and metabolism	Lipase (class 3)	--	Predicted protein {ECO:0000313|EMBL:BAJ85813.1} (Fragment) OS=Hordeum vulgare var. distichum (Domesticated barley) PE=2 SV=1	predicted protein, partial [Hordeum vulgare subsp. vulgare]	Hordeum vulgare subsp. vulgare mRNA for predicted protein, partial cds, clone: NIASHv1008N18
HORVU2Hr1G020330.30	triglyceride lipase activity (GO:0004806), lipid metabolic process (GO:0006629),	--	Lipid transport and metabolism	--	--	Uncharacterized protein {ECO:0000313|EnsemblPlants:MLOC_5536.8} OS=Hordeum vulgare var. distichum (Domesticated barley) PE=4 SV=1	PREDICTED: lipase-like [Brachypodium distachyon]	Hordeum vulgare subsp. vulgare mRNA for predicted protein, partial cds, clone: NIASHv2056J12
HORVU2Hr1G020330.31	triglyceride lipase activity (GO:0004806), lipid metabolic process (GO:0006629),	--	Lipid transport and metabolism	--	--	Uncharacterized protein {ECO:0000313|EnsemblPlants:MLOC_5536.8} OS=Hordeum vulgare var. distichum (Domesticated barley) PE=4 SV=1	PREDICTED: lipase-like [Brachypodium distachyon]	Hordeum vulgare subsp. vulgare mRNA for predicted protein, partial cds, clone: NIASHv2056J12
HORVU2Hr1G020330.32	triglyceride lipase activity (GO:0004806), lipid metabolic process (GO:0006629),	--	Lipid transport and metabolism	Lipase (class 3)	--	Predicted protein {ECO:0000313|EMBL:BAJ85813.1} (Fragment) OS=Hordeum vulgare var. distichum (Domesticated barley) PE=2 SV=1	predicted protein, partial [Hordeum vulgare subsp. vulgare]	Hordeum vulgare subsp. vulgare mRNA for predicted protein, partial cds, clone: NIASHv1008N18
HORVU2Hr1G020330.33	triglyceride lipase activity (GO:0004806), lipid metabolic process (GO:0006629),	--	Lipid transport and metabolism	Lipase (class 3)	Phospholipase A1-Igamma2, chloroplastic OS=Arabidopsis thaliana OX=3702 GN=At2g30550 PE=1 SV=2	Uncharacterized protein {ECO:0000313|EnsemblPlants:MLOC_5536.8} OS=Hordeum vulgare var. distichum (Domesticated barley) PE=4 SV=1	PREDICTED: lipase-like [Brachypodium distachyon]	PREDICTED: Brachypodium distachyon lipase-like (LOC100843328), mRNA
HORVU2Hr1G020330.34	triglyceride lipase activity (GO:0004806), lipid metabolic process (GO:0006629),	--	Lipid transport and metabolism	--	--	Uncharacterized protein {ECO:0000313|EnsemblPlants:MLOC_5536.8} OS=Hordeum vulgare var. distichum (Domesticated barley) PE=4 SV=1	PREDICTED: lipase-like [Brachypodium distachyon]	Hordeum vulgare subsp. vulgare mRNA for predicted protein, partial cds, clone: NIASHv2056J12
HORVU2Hr1G020330.35	triglyceride lipase activity (GO:0004806), lipid metabolic process (GO:0006629),	--	Lipid transport and metabolism	Lipase (class 3)	--	Predicted protein {ECO:0000313|EMBL:BAJ85813.1} (Fragment) OS=Hordeum vulgare var. distichum (Domesticated barley) PE=2 SV=1	predicted protein, partial [Hordeum vulgare subsp. vulgare]	Hordeum vulgare subsp. vulgare mRNA for predicted protein, partial cds, clone: NIASHv1008N18
HORVU2Hr1G020330.36	triglyceride lipase activity (GO:0004806), lipid metabolic process (GO:0006629),	--	Lipid transport and metabolism	Lipase (class 3)	Phospholipase A1-Igamma2, chloroplastic OS=Arabidopsis thaliana OX=3702 GN=At2g30550 PE=1 SV=2	Uncharacterized protein {ECO:0000313|EnsemblPlants:MLOC_5536.8} OS=Hordeum vulgare var. distichum (Domesticated barley) PE=4 SV=1	predicted protein, partial [Hordeum vulgare subsp. vulgare]	Hordeum vulgare subsp. vulgare mRNA for predicted protein, partial cds, clone: NIASHv1008N18
HORVU2Hr1G020330.37	triglyceride lipase activity (GO:0004806), lipid metabolic process (GO:0006629),	--	Lipid transport and metabolism	Lipase (class 3)	Phospholipase A1-Igamma2, chloroplastic OS=Arabidopsis thaliana OX=3702 GN=At2g30550 PE=1 SV=2	Uncharacterized protein {ECO:0000313|EnsemblPlants:MLOC_5536.8} OS=Hordeum vulgare var. distichum (Domesticated barley) PE=4 SV=1	Lipase [Dichanthelium oligosanthes]	PREDICTED: Brachypodium distachyon lipase-like (LOC100843328), mRNA
HORVU2Hr1G020330.38	triglyceride lipase activity (GO:0004806), lipid metabolic process (GO:0006629),	--	Lipid transport and metabolism	Lipase (class 3)	Phospholipase A1-Igamma2, chloroplastic OS=Arabidopsis thaliana OX=3702 GN=At2g30550 PE=1 SV=2	Uncharacterized protein {ECO:0000313|EnsemblPlants:MLOC_5536.8} OS=Hordeum vulgare var. distichum (Domesticated barley) PE=4 SV=1	Lipase [Dichanthelium oligosanthes]	PREDICTED: Brachypodium distachyon lipase-like (LOC100843328), mRNA
HORVU2Hr1G020330.39	triglyceride lipase activity (GO:0004806), lipid metabolic process (GO:0006629),	--	Lipid transport and metabolism	Lipase (class 3)	Phospholipase A1-Igamma2, chloroplastic OS=Arabidopsis thaliana OX=3702 GN=At2g30550 PE=1 SV=2	Predicted protein {ECO:0000313|EMBL:BAJ98608.1} (Fragment) OS=Hordeum vulgare var. distichum (Domesticated barley) PE=2 SV=1	predicted protein, partial [Hordeum vulgare subsp. vulgare]	Hordeum vulgare subsp. vulgare mRNA for predicted protein, partial cds, clone: NIASHv1008N18
HORVU2Hr1G020330.4	triglyceride lipase activity (GO:0004806), lipid metabolic process (GO:0006629),	--	Lipid transport and metabolism	Lipase (class 3)	--	Predicted protein {ECO:0000313|EMBL:BAJ85813.1} (Fragment) OS=Hordeum vulgare var. distichum (Domesticated barley) PE=2 SV=1	predicted protein, partial [Hordeum vulgare subsp. vulgare]	Hordeum vulgare subsp. vulgare mRNA for predicted protein, partial cds, clone: NIASHv1008N18
HORVU2Hr1G020330.40	triglyceride lipase activity (GO:0004806), lipid metabolic process (GO:0006629),	--	Lipid transport and metabolism	Lipase (class 3)	Phospholipase A1-Igamma2, chloroplastic OS=Arabidopsis thaliana OX=3702 GN=At2g30550 PE=1 SV=2	Uncharacterized protein {ECO:0000313|EnsemblPlants:MLOC_5536.8} OS=Hordeum vulgare var. distichum (Domesticated barley) PE=4 SV=1	PREDICTED: lipase-like [Oryza brachyantha]	PREDICTED: Brachypodium distachyon lipase-like (LOC100843328), mRNA
HORVU2Hr1G020330.41	triglyceride lipase activity (GO:0004806), lipid metabolic process (GO:0006629),	--	Lipid transport and metabolism	Lipase (class 3)	Phospholipase A1-Igamma2, chloroplastic OS=Arabidopsis thaliana OX=3702 GN=At2g30550 PE=1 SV=2	Uncharacterized protein {ECO:0000313|EnsemblPlants:Traes_2DS_651F3DCBE.3} OS=Triticum aestivum (Wheat) PE=4 SV=1	PREDICTED: lipase-like [Oryza brachyantha]	Hordeum vulgare subsp. vulgare mRNA for predicted protein, partial cds, clone: NIASHv1008N18
HORVU2Hr1G020330.42	triglyceride lipase activity (GO:0004806), lipid metabolic process (GO:0006629),	--	Lipid transport and metabolism	Lipase (class 3)	Phospholipase A1-Igamma2, chloroplastic OS=Arabidopsis thaliana OX=3702 GN=At2g30550 PE=1 SV=2	Uncharacterized protein {ECO:0000313|EnsemblPlants:MLOC_5536.8} OS=Hordeum vulgare var. distichum (Domesticated barley) PE=4 SV=1	Lipase [Dichanthelium oligosanthes]	PREDICTED: Brachypodium distachyon lipase-like (LOC100843328), mRNA
HORVU2Hr1G020330.43	triglyceride lipase activity (GO:0004806), lipid metabolic process (GO:0006629),	--	Lipid transport and metabolism	Lipase (class 3)	Phospholipase A1-Igamma2, chloroplastic OS=Arabidopsis thaliana OX=3702 GN=At2g30550 PE=1 SV=2	Uncharacterized protein {ECO:0000313|EnsemblPlants:MLOC_5536.8} OS=Hordeum vulgare var. distichum (Domesticated barley) PE=4 SV=1	predicted protein, partial [Hordeum vulgare subsp. vulgare]	Hordeum vulgare subsp. vulgare mRNA for predicted protein, partial cds, clone: NIASHv1008N18
HORVU2Hr1G020330.44	triglyceride lipase activity (GO:0004806), lipid metabolic process (GO:0006629),	--	Lipid transport and metabolism	Lipase (class 3)	--	Predicted protein {ECO:0000313|EMBL:BAJ85813.1} (Fragment) OS=Hordeum vulgare var. distichum (Domesticated barley) PE=2 SV=1	predicted protein, partial [Hordeum vulgare subsp. vulgare]	Hordeum vulgare subsp. vulgare mRNA for predicted protein, partial cds, clone: NIASHv1008N18
HORVU2Hr1G020330.45	triglyceride lipase activity (GO:0004806), lipid metabolic process (GO:0006629),	--	Lipid transport and metabolism	Lipase (class 3)	Phospholipase A1-Igamma2, chloroplastic OS=Arabidopsis thaliana OX=3702 GN=At2g30550 PE=1 SV=2	Uncharacterized protein {ECO:0000313|EnsemblPlants:MLOC_5536.8} OS=Hordeum vulgare var. distichum (Domesticated barley) PE=4 SV=1	predicted protein, partial [Hordeum vulgare subsp. vulgare]	Hordeum vulgare subsp. vulgare mRNA for predicted protein, partial cds, clone: NIASHv1008N18
HORVU2Hr1G020330.5	triglyceride lipase activity (GO:0004806), lipid metabolic process (GO:0006629),	--	Lipid transport and metabolism	Lipase (class 3)	Phospholipase A1-Igamma2, chloroplastic OS=Arabidopsis thaliana OX=3702 GN=At2g30550 PE=1 SV=2	Uncharacterized protein {ECO:0000313|EnsemblPlants:MLOC_5536.8} OS=Hordeum vulgare var. distichum (Domesticated barley) PE=4 SV=1	predicted protein, partial [Hordeum vulgare subsp. vulgare]	Hordeum vulgare subsp. vulgare mRNA for predicted protein, partial cds, clone: NIASHv1008N18
HORVU2Hr1G020330.6	triglyceride lipase activity (GO:0004806), lipid metabolic process (GO:0006629),	--	Lipid transport and metabolism	Lipase (class 3)	--	Predicted protein {ECO:0000313|EMBL:BAJ85813.1} (Fragment) OS=Hordeum vulgare var. distichum (Domesticated barley) PE=2 SV=1	predicted protein, partial [Hordeum vulgare subsp. vulgare]	Hordeum vulgare subsp. vulgare mRNA for predicted protein, partial cds, clone: NIASHv1008N18
HORVU2Hr1G020330.7	triglyceride lipase activity (GO:0004806), lipid metabolic process (GO:0006629),	--	Lipid transport and metabolism	Lipase (class 3)	Phospholipase A1-Igamma2, chloroplastic OS=Arabidopsis thaliana OX=3702 GN=At2g30550 PE=1 SV=2	Uncharacterized protein {ECO:0000313|EnsemblPlants:MLOC_5536.8} OS=Hordeum vulgare var. distichum (Domesticated barley) PE=4 SV=1	predicted protein, partial [Hordeum vulgare subsp. vulgare]	Hordeum vulgare subsp. vulgare mRNA for predicted protein, partial cds, clone: NIASHv1008N18
HORVU2Hr1G020330.8	triglyceride lipase activity (GO:0004806), lipid metabolic process (GO:0006629),	--	Lipid transport and metabolism	--	--	Uncharacterized protein {ECO:0000313|EnsemblPlants:MLOC_5536.8} OS=Hordeum vulgare var. distichum (Domesticated barley) PE=4 SV=1	PREDICTED: lipase-like [Brachypodium distachyon]	Hordeum vulgare subsp. vulgare mRNA for predicted protein, partial cds, clone: NIASHv2056J12
HORVU2Hr1G020330.9	triglyceride lipase activity (GO:0004806), lipid metabolic process (GO:0006629),	--	Lipid transport and metabolism	--	--	Uncharacterized protein {ECO:0000313|EnsemblPlants:MLOC_5536.8} OS=Hordeum vulgare var. distichum (Domesticated barley) PE=4 SV=1	PREDICTED: lipase-like [Brachypodium distachyon]	Hordeum vulgare subsp. vulgare mRNA for predicted protein, partial cds, clone: NIASHv2056J12
HORVU2Hr1G020340.1	nucleotide binding (GO:0000166), protein kinase activity (GO:0004672), plastid (GO:0009536),	--	Signal transduction mechanisms	--	Receptor-like cytoplasmic kinase 185 OS=Oryza sativa subsp. japonica OX=39947 GN=RLCK185 PE=1 SV=1	Uncharacterized protein {ECO:0000313|EnsemblPlants:MLOC_16301.1} OS=Hordeum vulgare var. distichum (Domesticated barley) PE=3 SV=1	probable serine/threonine-protein kinase PBL7 isoform X2 [Aegilops tauschii subsp. tauschii]	Triticum aestivum cDNA, clone: WT009_C15, cultivar: Chinese Spring
HORVU2Hr1G020340.10	protein serine/threonine kinase activity (GO:0004674), ATP binding (GO:0005524), protein phosphorylation (GO:0006468), plastid (GO:0009536),	--	Signal transduction mechanisms	Protein kinase domain, Protein tyrosine kinase	Receptor-like cytoplasmic kinase 185 OS=Oryza sativa subsp. japonica OX=39947 GN=RLCK185 PE=1 SV=1	Uncharacterized protein {ECO:0000313|EnsemblPlants:MLOC_16301.1} OS=Hordeum vulgare var. distichum (Domesticated barley) PE=3 SV=1	probable serine/threonine-protein kinase PBL7 isoform X2 [Aegilops tauschii subsp. tauschii]	Triticum aestivum cDNA, clone: WT009_C15, cultivar: Chinese Spring
HORVU2Hr1G020340.11	protein serine/threonine kinase activity (GO:0004674), ATP binding (GO:0005524), protein phosphorylation (GO:0006468), plastid (GO:0009536),	--	Signal transduction mechanisms	Protein kinase domain, Protein tyrosine kinase	Receptor-like cytoplasmic kinase 185 OS=Oryza sativa subsp. japonica OX=39947 GN=RLCK185 PE=1 SV=1	Uncharacterized protein {ECO:0000313|EnsemblPlants:MLOC_16301.1} OS=Hordeum vulgare var. distichum (Domesticated barley) PE=3 SV=1	probable serine/threonine-protein kinase PBL7 isoform X2 [Aegilops tauschii subsp. tauschii]	Triticum aestivum cDNA, clone: WT009_C15, cultivar: Chinese Spring
HORVU2Hr1G020340.12	protein serine/threonine kinase activity (GO:0004674), ATP binding (GO:0005524), protein phosphorylation (GO:0006468), plastid (GO:0009536),	--	Signal transduction mechanisms	Protein kinase domain, Protein tyrosine kinase	Receptor-like cytoplasmic kinase 185 OS=Oryza sativa subsp. japonica OX=39947 GN=RLCK185 PE=1 SV=1	Uncharacterized protein {ECO:0000313|EnsemblPlants:MLOC_16301.2} OS=Hordeum vulgare var. distichum (Domesticated barley) PE=3 SV=1	probable serine/threonine-protein kinase PBL7 isoform X1 [Aegilops tauschii subsp. tauschii]	Triticum aestivum cDNA, clone: WT009_C15, cultivar: Chinese Spring
HORVU2Hr1G020340.13	protein serine/threonine kinase activity (GO:0004674), ATP binding (GO:0005524), protein phosphorylation (GO:0006468), plastid (GO:0009536),	--	Signal transduction mechanisms	Protein kinase domain, Protein tyrosine kinase	Receptor-like cytoplasmic kinase 185 OS=Oryza sativa subsp. japonica OX=39947 GN=RLCK185 PE=1 SV=1	Uncharacterized protein {ECO:0000313|EnsemblPlants:MLOC_16301.2} OS=Hordeum vulgare var. distichum (Domesticated barley) PE=3 SV=1	probable serine/threonine-protein kinase PBL7 isoform X1 [Aegilops tauschii subsp. tauschii]	Triticum aestivum cDNA, clone: WT009_C15, cultivar: Chinese Spring
HORVU2Hr1G020340.14	protein serine/threonine kinase activity (GO:0004674), ATP binding (GO:0005524), protein phosphorylation (GO:0006468), plastid (GO:0009536),	--	Signal transduction mechanisms	Protein kinase domain, Protein tyrosine kinase	Receptor-like cytoplasmic kinase 185 OS=Oryza sativa subsp. japonica OX=39947 GN=RLCK185 PE=1 SV=1	Serine/threonine-protein kinase PBS1 {ECO:0000313|EMBL:EMT00385.1} OS=Aegilops tauschii (Tausch's goatgrass) PE=3 SV=1	probable serine/threonine-protein kinase PBL7 isoform X2 [Aegilops tauschii subsp. tauschii]	Triticum aestivum cDNA, clone: WT009_C15, cultivar: Chinese Spring
HORVU2Hr1G020340.15	protein serine/threonine kinase activity (GO:0004674), ATP binding (GO:0005524), protein phosphorylation (GO:0006468), plastid (GO:0009536),	--	Signal transduction mechanisms	Protein kinase domain, Protein tyrosine kinase	Receptor-like cytoplasmic kinase 185 OS=Oryza sativa subsp. japonica OX=39947 GN=RLCK185 PE=1 SV=1	Uncharacterized protein {ECO:0000313|EnsemblPlants:Traes_2AS_D3B877D1C.2} OS=Triticum aestivum (Wheat) PE=3 SV=1	probable serine/threonine-protein kinase PBL7 isoform X2 [Aegilops tauschii subsp. tauschii]	Triticum aestivum cDNA, clone: WT009_C15, cultivar: Chinese Spring
HORVU2Hr1G020340.16	protein serine/threonine kinase activity (GO:0004674), ATP binding (GO:0005524), protein phosphorylation (GO:0006468), plastid (GO:0009536),	--	Signal transduction mechanisms	Protein kinase domain, Protein tyrosine kinase	Receptor-like cytoplasmic kinase 185 OS=Oryza sativa subsp. japonica OX=39947 GN=RLCK185 PE=1 SV=1	Uncharacterized protein {ECO:0000313|EnsemblPlants:Traes_2AS_D3B877D1C.2} OS=Triticum aestivum (Wheat) PE=3 SV=1	probable serine/threonine-protein kinase PBL7 isoform X1 [Aegilops tauschii subsp. tauschii]	Triticum aestivum cDNA, clone: WT009_C15, cultivar: Chinese Spring
HORVU2Hr1G020340.17	plastid (GO:0009536), transferase activity, transferring phosphorus-containing groups (GO:0016772),	--	Signal transduction mechanisms	--	Receptor-like cytoplasmic kinase 185 OS=Oryza sativa subsp. japonica OX=39947 GN=RLCK185 PE=1 SV=1	Serine/threonine-protein kinase PBS1 {ECO:0000313|EMBL:EMT00385.1} OS=Aegilops tauschii (Tausch's goatgrass) PE=3 SV=1	probable serine/threonine-protein kinase PBL7 isoform X2 [Aegilops tauschii subsp. tauschii]	Triticum aestivum cDNA, clone: WT009_C15, cultivar: Chinese Spring
HORVU2Hr1G020340.2	nucleotide binding (GO:0000166), protein kinase activity (GO:0004672), plastid (GO:0009536),	--	Signal transduction mechanisms	--	Receptor-like cytoplasmic kinase 185 OS=Oryza sativa subsp. japonica OX=39947 GN=RLCK185 PE=1 SV=1	Uncharacterized protein {ECO:0000313|EnsemblPlants:MLOC_16301.1} OS=Hordeum vulgare var. distichum (Domesticated barley) PE=3 SV=1	probable serine/threonine-protein kinase PBL7 isoform X2 [Aegilops tauschii subsp. tauschii]	Triticum aestivum cDNA, clone: WT009_C15, cultivar: Chinese Spring
HORVU2Hr1G020340.3	protein serine/threonine kinase activity (GO:0004674), ATP binding (GO:0005524), protein phosphorylation (GO:0006468), plastid (GO:0009536),	--	Signal transduction mechanisms	Protein kinase domain, Protein tyrosine kinase	Receptor-like cytoplasmic kinase 185 OS=Oryza sativa subsp. japonica OX=39947 GN=RLCK185 PE=1 SV=1	Uncharacterized protein {ECO:0000313|EnsemblPlants:MLOC_16301.2} OS=Hordeum vulgare var. distichum (Domesticated barley) PE=3 SV=1	probable serine/threonine-protein kinase PBL7 isoform X1 [Aegilops tauschii subsp. tauschii]	Triticum aestivum cDNA, clone: WT009_C15, cultivar: Chinese Spring
HORVU2Hr1G020340.4	protein serine/threonine kinase activity (GO:0004674), ATP binding (GO:0005524), protein phosphorylation (GO:0006468), plastid (GO:0009536),	--	Signal transduction mechanisms	Protein kinase domain, Protein tyrosine kinase	Receptor-like cytoplasmic kinase 185 OS=Oryza sativa subsp. japonica OX=39947 GN=RLCK185 PE=1 SV=1	Uncharacterized protein {ECO:0000313|EnsemblPlants:MLOC_16301.2} OS=Hordeum vulgare var. distichum (Domesticated barley) PE=3 SV=1	probable serine/threonine-protein kinase PBL7 isoform X1 [Aegilops tauschii subsp. tauschii]	Triticum aestivum cDNA, clone: WT009_C15, cultivar: Chinese Spring
HORVU2Hr1G020340.5	protein serine/threonine kinase activity (GO:0004674), ATP binding (GO:0005524), protein phosphorylation (GO:0006468), plastid (GO:0009536),	--	Signal transduction mechanisms	Protein kinase domain, Protein tyrosine kinase	Receptor-like cytoplasmic kinase 185 OS=Oryza sativa subsp. japonica OX=39947 GN=RLCK185 PE=1 SV=1	Uncharacterized protein {ECO:0000313|EnsemblPlants:MLOC_16301.2} OS=Hordeum vulgare var. distichum (Domesticated barley) PE=3 SV=1	probable serine/threonine-protein kinase PBL7 isoform X1 [Aegilops tauschii subsp. tauschii]	Triticum aestivum cDNA, clone: WT009_C15, cultivar: Chinese Spring
HORVU2Hr1G020340.6	protein serine/threonine kinase activity (GO:0004674), ATP binding (GO:0005524), protein phosphorylation (GO:0006468), plastid (GO:0009536),	--	Signal transduction mechanisms	Protein kinase domain, Protein tyrosine kinase	Receptor-like cytoplasmic kinase 185 OS=Oryza sativa subsp. japonica OX=39947 GN=RLCK185 PE=1 SV=1	Uncharacterized protein {ECO:0000313|EnsemblPlants:MLOC_16301.1} OS=Hordeum vulgare var. distichum (Domesticated barley) PE=3 SV=1	probable serine/threonine-protein kinase PBL7 isoform X2 [Aegilops tauschii subsp. tauschii]	Triticum aestivum cDNA, clone: WT009_C15, cultivar: Chinese Spring
HORVU2Hr1G020340.7	protein serine/threonine kinase activity (GO:0004674), ATP binding (GO:0005524), protein phosphorylation (GO:0006468), plastid (GO:0009536),	--	Signal transduction mechanisms	Protein kinase domain, Protein tyrosine kinase	Receptor-like cytoplasmic kinase 185 OS=Oryza sativa subsp. japonica OX=39947 GN=RLCK185 PE=1 SV=1	Uncharacterized protein {ECO:0000313|EnsemblPlants:MLOC_16301.1} OS=Hordeum vulgare var. distichum (Domesticated barley) PE=3 SV=1	probable serine/threonine-protein kinase PBL7 isoform X1 [Aegilops tauschii subsp. tauschii]	Triticum aestivum cDNA, clone: WT009_C15, cultivar: Chinese Spring
HORVU2Hr1G020340.8	protein serine/threonine kinase activity (GO:0004674), ATP binding (GO:0005524), protein phosphorylation (GO:0006468), plastid (GO:0009536),	--	Signal transduction mechanisms	Protein kinase domain, Protein tyrosine kinase	Receptor-like cytoplasmic kinase 185 OS=Oryza sativa subsp. japonica OX=39947 GN=RLCK185 PE=1 SV=1	Uncharacterized protein {ECO:0000313|EnsemblPlants:MLOC_16301.1} OS=Hordeum vulgare var. distichum (Domesticated barley) PE=3 SV=1	probable serine/threonine-protein kinase PBL7 isoform X2 [Aegilops tauschii subsp. tauschii]	Triticum aestivum cDNA, clone: WT009_C15, cultivar: Chinese Spring
HORVU2Hr1G020340.9	protein serine/threonine kinase activity (GO:0004674), ATP binding (GO:0005524), protein phosphorylation (GO:0006468), plastid (GO:0009536),	--	Signal transduction mechanisms	Protein kinase domain, Protein tyrosine kinase	Receptor-like cytoplasmic kinase 185 OS=Oryza sativa subsp. japonica OX=39947 GN=RLCK185 PE=1 SV=1	Uncharacterized protein {ECO:0000313|EnsemblPlants:MLOC_16301.2} OS=Hordeum vulgare var. distichum (Domesticated barley) PE=3 SV=1	probable serine/threonine-protein kinase PBL7 isoform X1 [Aegilops tauschii subsp. tauschii]	Triticum aestivum cDNA, clone: WT009_C15, cultivar: Chinese Spring
HORVU2Hr1G020380.1	--	--	--	--	--	Uncharacterized protein {ECO:0000313|EnsemblPlants:MLOC_65928.1} (Fragment) OS=Hordeum vulgare var. distichum (Domesticated barley) PE=4 SV=1	predicted protein [Hordeum vulgare subsp. vulgare]	Hordeum vulgare subsp. vulgare mRNA for predicted protein, complete cds, clone: NIASHv3131C23
HORVU2Hr1G020380.2	--	--	General function prediction only	--	Zinc finger CCCH domain-containing protein 10 OS=Oryza sativa subsp. japonica OX=39947 GN=Os01g0738400 PE=2 SV=1	Uncharacterized protein {ECO:0000313|EnsemblPlants:MLOC_65928.1} (Fragment) OS=Hordeum vulgare var. distichum (Domesticated barley) PE=4 SV=1	predicted protein [Hordeum vulgare subsp. vulgare]	Hordeum vulgare subsp. vulgare mRNA for predicted protein, complete cds, clone: NIASHv3131C23
HORVU2Hr1G020410.1	cytoplasmic vesicle (GO:0016023),	--	--	--	--	Uncharacterized protein {ECO:0000313|EnsemblPlants:Traes_2AS_740F4E75D.1} OS=Triticum aestivum (Wheat) PE=4 SV=1	PREDICTED: uncharacterized protein LOC100830277 [Brachypodium distachyon]	PREDICTED: Brachypodium distachyon uncharacterized LOC100830277 (LOC100830277), mRNA
HORVU2Hr1G020410.2	cytoplasmic vesicle (GO:0016023),	--	--	--	--	Uncharacterized protein {ECO:0000313|EnsemblPlants:Traes_2AS_740F4E75D.1} OS=Triticum aestivum (Wheat) PE=4 SV=1	PREDICTED: uncharacterized protein LOC100830277 [Brachypodium distachyon]	PREDICTED: Brachypodium distachyon uncharacterized LOC100830277 (LOC100830277), mRNA
HORVU2Hr1G020420.1	protein serine/threonine kinase activity (GO:0004674), ATP binding (GO:0005524), integral component of membrane (GO:0016021), protein autophosphorylation (GO:0046777),	--	--	Leucine rich repeat, Protein kinase domain, Leucine Rich repeats (2 copies), Protein tyrosine kinase, Leucine Rich Repeat, Leucine Rich repeat, Leucine rich repeat N-terminal domain	Receptor-like protein kinase HSL1 OS=Arabidopsis thaliana OX=3702 GN=HSL1 PE=2 SV=1	Uncharacterized protein {ECO:0000313|EnsemblPlants:MLOC_5805.1} (Fragment) OS=Hordeum vulgare var. distichum (Domesticated barley) PE=4 SV=1	receptor-like protein kinase HSL1 [Aegilops tauschii subsp. tauschii]	Triticum aestivum cDNA, clone: WT013_N19, cultivar: Chinese Spring
HORVU2Hr1G020420.2	protein serine/threonine kinase activity (GO:0004674), ATP binding (GO:0005524), integral component of membrane (GO:0016021), protein autophosphorylation (GO:0046777),	--	--	Protein kinase domain, Leucine rich repeat, Protein tyrosine kinase, Leucine Rich repeats (2 copies), Leucine Rich Repeat, Leucine Rich repeat, Leucine rich repeat N-terminal domain	Receptor-like protein kinase HSL1 OS=Arabidopsis thaliana OX=3702 GN=HSL1 PE=2 SV=1	Uncharacterized protein {ECO:0000313|EnsemblPlants:MLOC_5805.2} (Fragment) OS=Hordeum vulgare var. distichum (Domesticated barley) PE=4 SV=1	receptor-like protein kinase HSL1 [Aegilops tauschii subsp. tauschii]	Triticum aestivum cDNA, clone: WT013_N19, cultivar: Chinese Spring
HORVU2Hr1G020420.3	protein serine/threonine kinase activity (GO:0004674), ATP binding (GO:0005524), integral component of membrane (GO:0016021), protein autophosphorylation (GO:0046777),	--	--	Protein kinase domain, Leucine rich repeat, Protein tyrosine kinase, Leucine Rich repeats (2 copies), Leucine Rich Repeat, Leucine Rich repeat, Leucine rich repeat N-terminal domain	Receptor-like protein kinase HSL1 OS=Arabidopsis thaliana OX=3702 GN=HSL1 PE=2 SV=1	Uncharacterized protein {ECO:0000313|EnsemblPlants:MLOC_5805.2} (Fragment) OS=Hordeum vulgare var. distichum (Domesticated barley) PE=4 SV=1	receptor-like protein kinase HSL1 [Aegilops tauschii subsp. tauschii]	Triticum aestivum cDNA, clone: WT013_N19, cultivar: Chinese Spring
HORVU2Hr1G020420.4	protein serine/threonine kinase activity (GO:0004674), ATP binding (GO:0005524), protein phosphorylation (GO:0006468), integral component of membrane (GO:0016021),	--	--	Protein kinase domain, Protein tyrosine kinase, Leucine rich repeat, Leucine Rich repeats (2 copies), Leucine Rich Repeat, Leucine Rich repeat	Receptor-like protein kinase HSL1 OS=Arabidopsis thaliana OX=3702 GN=HSL1 PE=2 SV=1	Uncharacterized protein {ECO:0000313|EnsemblPlants:MLOC_5805.2} (Fragment) OS=Hordeum vulgare var. distichum (Domesticated barley) PE=4 SV=1	receptor-like protein kinase HSL1 [Aegilops tauschii subsp. tauschii]	Triticum aestivum cDNA, clone: WT013_N19, cultivar: Chinese Spring
HORVU2Hr1G020420.5	protein serine/threonine kinase activity (GO:0004674), ATP binding (GO:0005524), integral component of membrane (GO:0016021), protein autophosphorylation (GO:0046777),	--	--	Leucine rich repeat, Leucine Rich repeats (2 copies), Leucine Rich Repeat	Receptor-like protein kinase HSL1 OS=Arabidopsis thaliana OX=3702 GN=HSL1 PE=2 SV=1	Uncharacterized protein {ECO:0000313|EnsemblPlants:MLOC_5805.2} (Fragment) OS=Hordeum vulgare var. distichum (Domesticated barley) PE=4 SV=1	receptor-like protein kinase HSL1 [Aegilops tauschii subsp. tauschii]	Triticum aestivum cDNA, clone: WT013_N19, cultivar: Chinese Spring
HORVU2Hr1G020430.1	lipid metabolic process (GO:0006629), cytoplasmic vesicle (GO:0016023), hydrolase activity, acting on ester bonds (GO:0016788),	--	--	GDSL-like Lipase/Acylhydrolase	GDSL esterase/lipase At2g23540 OS=Arabidopsis thaliana OX=3702 GN=At2g23540 PE=2 SV=1	Uncharacterized protein {ECO:0000313|EnsemblPlants:MLOC_68012.1} OS=Hordeum vulgare var. distichum (Domesticated barley) PE=2 SV=1	predicted protein [Hordeum vulgare subsp. vulgare]	Hordeum vulgare subsp. vulgare mRNA for predicted protein, complete cds, clone: NIASHv2085L13
HORVU2Hr1G020430.2	lipid metabolic process (GO:0006629), cytoplasmic vesicle (GO:0016023), hydrolase activity, acting on ester bonds (GO:0016788),	--	--	GDSL-like Lipase/Acylhydrolase	GDSL esterase/lipase At2g23540 OS=Arabidopsis thaliana OX=3702 GN=At2g23540 PE=2 SV=1	Uncharacterized protein {ECO:0000313|EnsemblPlants:MLOC_68012.1} OS=Hordeum vulgare var. distichum (Domesticated barley) PE=2 SV=1	predicted protein [Hordeum vulgare subsp. vulgare]	Hordeum vulgare subsp. vulgare mRNA for predicted protein, complete cds, clone: NIASHv2085L13
HORVU2Hr1G020430.3	lipid metabolic process (GO:0006629), cytoplasmic vesicle (GO:0016023), hydrolase activity, acting on ester bonds (GO:0016788),	--	--	GDSL-like Lipase/Acylhydrolase	GDSL esterase/lipase At2g23540 OS=Arabidopsis thaliana OX=3702 GN=At2g23540 PE=2 SV=1	Uncharacterized protein {ECO:0000313|EnsemblPlants:MLOC_68012.1} OS=Hordeum vulgare var. distichum (Domesticated barley) PE=2 SV=1	predicted protein [Hordeum vulgare subsp. vulgare]	Hordeum vulgare subsp. vulgare mRNA for predicted protein, complete cds, clone: NIASHv2085L13
HORVU2Hr1G020430.4	lipid metabolic process (GO:0006629), cytoplasmic vesicle (GO:0016023), hydrolase activity, acting on ester bonds (GO:0016788),	--	--	GDSL-like Lipase/Acylhydrolase	GDSL esterase/lipase At2g23540 OS=Arabidopsis thaliana OX=3702 GN=At2g23540 PE=2 SV=1	Uncharacterized protein {ECO:0000313|EnsemblPlants:MLOC_68012.1} OS=Hordeum vulgare var. distichum (Domesticated barley) PE=2 SV=1	predicted protein [Hordeum vulgare subsp. vulgare]	Hordeum vulgare subsp. vulgare mRNA for predicted protein, complete cds, clone: NIASHv2085L13
HORVU2Hr1G020430.5	lipid metabolic process (GO:0006629), cytoplasmic vesicle (GO:0016023), hydrolase activity, acting on ester bonds (GO:0016788),	--	--	GDSL-like Lipase/Acylhydrolase	GDSL esterase/lipase At2g23540 OS=Arabidopsis thaliana OX=3702 GN=At2g23540 PE=2 SV=1	Uncharacterized protein {ECO:0000313|EnsemblPlants:MLOC_68012.1} OS=Hordeum vulgare var. distichum (Domesticated barley) PE=2 SV=1	predicted protein [Hordeum vulgare subsp. vulgare]	Hordeum vulgare subsp. vulgare mRNA for predicted protein, complete cds, clone: NIASHv2085L13
HORVU2Hr1G020430.6	lipid metabolic process (GO:0006629), cytoplasmic vesicle (GO:0016023), hydrolase activity, acting on ester bonds (GO:0016788),	--	--	GDSL-like Lipase/Acylhydrolase	GDSL esterase/lipase At2g23540 OS=Arabidopsis thaliana OX=3702 GN=At2g23540 PE=2 SV=1	Uncharacterized protein {ECO:0000313|EnsemblPlants:MLOC_68012.1} OS=Hordeum vulgare var. distichum (Domesticated barley) PE=2 SV=1	predicted protein [Hordeum vulgare subsp. vulgare]	Hordeum vulgare subsp. vulgare mRNA for predicted protein, complete cds, clone: NIASHv2085L13
HORVU2Hr1G020430.7	lipid metabolic process (GO:0006629), cytoplasmic vesicle (GO:0016023), hydrolase activity, acting on ester bonds (GO:0016788),	--	--	GDSL-like Lipase/Acylhydrolase	GDSL esterase/lipase At2g23540 OS=Arabidopsis thaliana OX=3702 GN=At2g23540 PE=2 SV=1	Uncharacterized protein {ECO:0000313|EnsemblPlants:MLOC_68012.1} OS=Hordeum vulgare var. distichum (Domesticated barley) PE=2 SV=1	predicted protein [Hordeum vulgare subsp. vulgare]	Hordeum vulgare subsp. vulgare mRNA for predicted protein, complete cds, clone: NIASHv2085L13
HORVU2Hr1G020450.1	--	K19476|7.44541e-52|bdi:100838789|K19476 vacuolar protein sorting-associated protein IST1 | (RefSeq) uncharacterized LOC100838789	--	--	--	Uncharacterized protein {ECO:0000313|EnsemblPlants:MLOC_7022.3} OS=Hordeum vulgare var. distichum (Domesticated barley) PE=4 SV=1	unnamed protein product [Triticum aestivum]	Hordeum vulgare subsp. vulgare mRNA for predicted protein, complete cds, clone: NIASHv1057L08
HORVU2Hr1G020460.1	--	--	--	--	--	Uncharacterized protein {ECO:0000313|EnsemblPlants:MLOC_81973.1} (Fragment) OS=Hordeum vulgare var. distichum (Domesticated barley) PE=4 SV=1	glutathione S-transferase T3-like [Aegilops tauschii subsp. tauschii]	Triticum aestivum chromosome 3B, genomic scaffold, cultivar Chinese Spring
HORVU2Hr1G020470.1	--	--	General function prediction only	F-box-like	F-box protein SKIP19 OS=Arabidopsis thaliana OX=3702 GN=SKIP19 PE=1 SV=1	Uncharacterized protein {ECO:0000313|EMBL:EMT20577.1} OS=Aegilops tauschii (Tausch's goatgrass) PE=4 SV=1	hypothetical protein TRIUR3_04153 [Triticum urartu]	Triticum aestivum chromosome 3B, genomic scaffold, cultivar Chinese Spring
HORVU2Hr1G020490.1	photosynthesis (GO:0015979), chlorophyll biosynthetic process (GO:0015995), membrane (GO:0016020), protochlorophyllide reductase activity (GO:0016630), chloroplast part (GO:0044434), oxidation-reduction process (GO:0055114),	K00218|1.96167e-34|bdi:100824873|K00218 protochlorophyllide reductase [EC:1.3.1.33] | (RefSeq) protochlorophyllide reductase	Secondary metabolites biosynthesis, transport and catabolism	short chain dehydrogenase, KR domain	Protochlorophyllide reductase A, chloroplastic OS=Hordeum vulgare OX=4513 GN=PORA PE=1 SV=1	Uncharacterized protein {ECO:0000313|EnsemblPlants:MLOC_1579.1} OS=Hordeum vulgare var. distichum (Domesticated barley) PE=4 SV=1	RecName: Full=Protochlorophyllide reductase A, chloroplastic; Short=PCR A; AltName: Full=NADPH-protochlorophyllide oxidoreductase A; Short=POR A; Flags: Precursor	Barley mRNA for NADPH-protochlorophyllide oxidoreductase (PCR)
HORVU2Hr1G020530.1	--	K04506|2.52786e-15|obr:107305498|K04506 E3 ubiquitin-protein ligase SIAH1 [EC:2.3.2.27] | (RefSeq) E3 ubiquitin-protein ligase SINA-like 10	--	--	--	Uncharacterized protein {ECO:0000313|EnsemblPlants:MLOC_42767.1} OS=Hordeum vulgare var. distichum (Domesticated barley) PE=4 SV=1	predicted protein, partial [Hordeum vulgare subsp. vulgare]	Hordeum vulgare subsp. vulgare mRNA for predicted protein, partial cds, clone: NIASHv1064C02
HORVU2Hr1G020540.1	--	--	General function prediction only	--	Putative F-box/LRR-repeat protein 23 OS=Arabidopsis thaliana OX=3702 GN=FBL23 PE=4 SV=1	Uncharacterized protein {ECO:0000313|EnsemblPlants:MLOC_57031.1} (Fragment) OS=Hordeum vulgare var. distichum (Domesticated barley) PE=4 SV=1	hypothetical protein TRIUR3_04153 [Triticum urartu]	--
HORVU2Hr1G020540.2	--	--	General function prediction only	--	Putative F-box/LRR-repeat protein 23 OS=Arabidopsis thaliana OX=3702 GN=FBL23 PE=4 SV=1	Uncharacterized protein {ECO:0000313|EnsemblPlants:MLOC_57031.1} (Fragment) OS=Hordeum vulgare var. distichum (Domesticated barley) PE=4 SV=1	hypothetical protein TRIUR3_04153 [Triticum urartu]	Triticum aestivum chromosome 3B, genomic scaffold, cultivar Chinese Spring
HORVU2Hr1G020540.3	--	--	General function prediction only	--	Putative F-box/LRR-repeat protein 23 OS=Arabidopsis thaliana OX=3702 GN=FBL23 PE=4 SV=1	Uncharacterized protein {ECO:0000313|EnsemblPlants:MLOC_57031.1} (Fragment) OS=Hordeum vulgare var. distichum (Domesticated barley) PE=4 SV=1	hypothetical protein TRIUR3_04153 [Triticum urartu]	Triticum aestivum chromosome 3B, genomic scaffold, cultivar Chinese Spring
HORVU2Hr1G020550.1	--	K14964|4.45366e-18|bdi:100829546|K14964 Set1/Ash2 histone methyltransferase complex subunit ASH2 | (RefSeq) protein TRAUCO-like	--	--	--	Predicted protein {ECO:0000313|EMBL:BAJ99558.1} OS=Hordeum vulgare var. distichum (Domesticated barley) PE=2 SV=1	predicted protein [Hordeum vulgare subsp. vulgare]	Hordeum vulgare subsp. vulgare mRNA for predicted protein, complete cds, clone: NIASHv2072I24
HORVU2Hr1G020560.1	--	--	--	F-box domain	Putative F-box/FBD/LRR-repeat protein At3g49030 OS=Arabidopsis thaliana OX=3702 GN=At3g49030 PE=4 SV=1	Predicted protein {ECO:0000313|EMBL:BAJ99578.1} OS=Hordeum vulgare var. distichum (Domesticated barley) PE=2 SV=1	predicted protein [Hordeum vulgare subsp. vulgare]	Hordeum vulgare subsp. vulgare mRNA for predicted protein, complete cds, clone: NIASHv2072N17
HORVU2Hr1G020560.2	--	--	--	F-box domain	Putative F-box/FBD/LRR-repeat protein At3g49030 OS=Arabidopsis thaliana OX=3702 GN=At3g49030 PE=4 SV=1	Predicted protein {ECO:0000313|EMBL:BAJ99578.1} OS=Hordeum vulgare var. distichum (Domesticated barley) PE=2 SV=1	predicted protein [Hordeum vulgare subsp. vulgare]	Hordeum vulgare subsp. vulgare mRNA for predicted protein, complete cds, clone: NIASHv2072N17
HORVU2Hr1G020570.1	GTPase activity (GO:0003924), GTP binding (GO:0005525), signal recognition particle, endoplasmic reticulum targeting (GO:0005786), obsolete GTP catabolic process (GO:0006184), SRP-dependent cotranslational protein targeting to membrane (GO:0006614), 7S RNA binding (GO:0008312),	K03106|0|bdi:100844770|K03106 signal recognition particle subunit SRP54 [EC:3.6.5.4] | (RefSeq) signal recognition particle 54 kDa protein 2	Intracellular trafficking, secretion, and vesicular transport	SRP54-type protein, GTPase domain, Signal peptide binding domain, SRP54-type protein, helical bundle domain, CobW/HypB/UreG, nucleotide-binding domain	Signal recognition particle 54 kDa protein 2 OS=Hordeum vulgare OX=4513 GN=SRP54-2 PE=2 SV=1	Predicted protein {ECO:0000313|EMBL:BAJ87255.1} OS=Hordeum vulgare var. distichum (Domesticated barley) PE=2 SV=1	RecName: Full=Signal recognition particle 54 kDa protein 2; Short=SRP54	Hordeum vulgare subsp. vulgare cDNA clone: FLbaf7n21, mRNA sequence
HORVU2Hr1G020570.2	GTPase activity (GO:0003924), GTP binding (GO:0005525), signal recognition particle, endoplasmic reticulum targeting (GO:0005786), obsolete GTP catabolic process (GO:0006184), SRP-dependent cotranslational protein targeting to membrane (GO:0006614), 7S RNA binding (GO:0008312),	K03106|1.602e-171|bdi:100844770|K03106 signal recognition particle subunit SRP54 [EC:3.6.5.4] | (RefSeq) signal recognition particle 54 kDa protein 2	Intracellular trafficking, secretion, and vesicular transport	SRP54-type protein, GTPase domain, SRP54-type protein, helical bundle domain, CobW/HypB/UreG, nucleotide-binding domain	Signal recognition particle 54 kDa protein 2 OS=Hordeum vulgare OX=4513 GN=SRP54-2 PE=2 SV=1	Predicted protein {ECO:0000313|EMBL:BAJ87255.1} OS=Hordeum vulgare var. distichum (Domesticated barley) PE=2 SV=1	RecName: Full=Signal recognition particle 54 kDa protein 2; Short=SRP54	Hordeum vulgare subsp. vulgare cDNA clone: FLbaf7n21, mRNA sequence
HORVU2Hr1G020570.3	GTPase activity (GO:0003924), GTP binding (GO:0005525), signal recognition particle, endoplasmic reticulum targeting (GO:0005786), obsolete GTP catabolic process (GO:0006184), SRP-dependent cotranslational protein targeting to membrane (GO:0006614), 7S RNA binding (GO:0008312),	K03106|1.16471e-170|bdi:100844770|K03106 signal recognition particle subunit SRP54 [EC:3.6.5.4] | (RefSeq) signal recognition particle 54 kDa protein 2	Intracellular trafficking, secretion, and vesicular transport	SRP54-type protein, GTPase domain, Signal peptide binding domain	Signal recognition particle 54 kDa protein 1 OS=Hordeum vulgare OX=4513 GN=SRP54-1 PE=2 SV=1	Predicted protein {ECO:0000313|EMBL:BAJ87255.1} OS=Hordeum vulgare var. distichum (Domesticated barley) PE=2 SV=1	RecName: Full=Signal recognition particle 54 kDa protein 1; Short=SRP54	Hordeum vulgare subsp. vulgare cDNA clone: FLbaf7n21, mRNA sequence
HORVU2Hr1G020570.4	GTPase activity (GO:0003924), GTP binding (GO:0005525), signal recognition particle, endoplasmic reticulum targeting (GO:0005786), obsolete GTP catabolic process (GO:0006184), SRP-dependent cotranslational protein targeting to membrane (GO:0006614), 7S RNA binding (GO:0008312),	K03106|0|bdi:100844770|K03106 signal recognition particle subunit SRP54 [EC:3.6.5.4] | (RefSeq) signal recognition particle 54 kDa protein 2	Intracellular trafficking, secretion, and vesicular transport	SRP54-type protein, GTPase domain, Signal peptide binding domain, SRP54-type protein, helical bundle domain, CobW/HypB/UreG, nucleotide-binding domain	Signal recognition particle 54 kDa protein 2 OS=Hordeum vulgare OX=4513 GN=SRP54-2 PE=2 SV=1	Predicted protein {ECO:0000313|EMBL:BAJ87255.1} OS=Hordeum vulgare var. distichum (Domesticated barley) PE=2 SV=1	RecName: Full=Signal recognition particle 54 kDa protein 2; Short=SRP54	Hordeum vulgare subsp. vulgare cDNA clone: FLbaf7n21, mRNA sequence
HORVU2Hr1G020570.5	GTPase activity (GO:0003924), GTP binding (GO:0005525), signal recognition particle, endoplasmic reticulum targeting (GO:0005786), obsolete GTP catabolic process (GO:0006184), SRP-dependent cotranslational protein targeting to membrane (GO:0006614), 7S RNA binding (GO:0008312),	K03106|3.30331e-23|bdi:100844770|K03106 signal recognition particle subunit SRP54 [EC:3.6.5.4] | (RefSeq) signal recognition particle 54 kDa protein 2	Intracellular trafficking, secretion, and vesicular transport	Signal peptide binding domain	Signal recognition particle 54 kDa protein 1 OS=Hordeum vulgare OX=4513 GN=SRP54-1 PE=2 SV=1	Uncharacterized protein {ECO:0000313|EnsemblPlants:MLOC_24369.1} OS=Hordeum vulgare var. distichum (Domesticated barley) PE=4 SV=1	RecName: Full=Signal recognition particle 54 kDa protein 1; Short=SRP54	Hordeum vulgare subsp. vulgare cDNA clone: FLbaf7n21, mRNA sequence
HORVU2Hr1G020570.6	GTPase activity (GO:0003924), GTP binding (GO:0005525), signal recognition particle, endoplasmic reticulum targeting (GO:0005786), obsolete GTP catabolic process (GO:0006184), SRP-dependent cotranslational protein targeting to membrane (GO:0006614), 7S RNA binding (GO:0008312),	K03106|1.80277e-146|bdi:100844770|K03106 signal recognition particle subunit SRP54 [EC:3.6.5.4] | (RefSeq) signal recognition particle 54 kDa protein 2	Intracellular trafficking, secretion, and vesicular transport	SRP54-type protein, GTPase domain, Signal peptide binding domain	Signal recognition particle 54 kDa protein 3 OS=Hordeum vulgare OX=4513 GN=SRP54-3 PE=2 SV=1	Predicted protein {ECO:0000313|EMBL:BAK00168.1} (Fragment) OS=Hordeum vulgare var. distichum (Domesticated barley) PE=2 SV=1	predicted protein, partial [Hordeum vulgare subsp. vulgare]	Hordeum vulgare subsp. vulgare mRNA for predicted protein, partial cds, clone: NIASHv2083A04
HORVU2Hr1G020590.1	--	--	--	--	--	Uncharacterized protein {ECO:0000313|EnsemblPlants:MLOC_9354.1} OS=Hordeum vulgare var. distichum (Domesticated barley) PE=4 SV=1	unnamed protein product [Triticum aestivum]	--
HORVU2Hr1G020610.1	zinc ion binding (GO:0008270), plastid (GO:0009536), membrane (GO:0016020),	--	RNA processing and modification	Protein of unknown function (DUF3675), RING-variant domain	--	Uncharacterized protein {ECO:0000313|EnsemblPlants:Traes_3AL_D94A9E39F.2} OS=Triticum aestivum (Wheat) PE=4 SV=1	uncharacterized protein LOC109741861 isoform X1 [Aegilops tauschii subsp. tauschii]	Oryza sativa Japonica Group Os01g0894600 (Os01g0894600) mRNA, complete cds
HORVU2Hr1G020610.2	zinc ion binding (GO:0008270), plastid (GO:0009536), membrane (GO:0016020),	--	RNA processing and modification	Protein of unknown function (DUF3675), RING-variant domain	--	Uncharacterized protein {ECO:0000313|EnsemblPlants:Traes_3AL_D94A9E39F.2} OS=Triticum aestivum (Wheat) PE=4 SV=1	uncharacterized protein LOC109741861 isoform X1 [Aegilops tauschii subsp. tauschii]	Oryza sativa Japonica Group Os01g0894600 (Os01g0894600) mRNA, complete cds
HORVU2Hr1G020620.1	--	--	--	Arabinogalactan peptide	--	Uncharacterized protein {ECO:0000313|EnsemblPlants:Traes_1AS_B26B7D59F.1} OS=Triticum aestivum (Wheat) PE=4 SV=1	hypothetical protein TRIUR3_12039 [Triticum urartu]	Hordeum vulgare subsp. vulgare mRNA for predicted protein, complete cds, clone: NIASHv1140D09
HORVU2Hr1G020630.1	protein serine/threonine kinase activity (GO:0004674), ATP binding (GO:0005524), plasma membrane (GO:0005886), protein phosphorylation (GO:0006468), protein N-linked glycosylation (GO:0006487), carbohydrate binding (GO:0030246), recognition of pollen (GO:0048544),	--	--	D-mannose binding lectin, S-locus glycoprotein domain	G-type lectin S-receptor-like serine/threonine-protein kinase At1g34300 OS=Arabidopsis thaliana OX=3702 GN=At1g34300 PE=1 SV=1	Serine/threonine-protein kinase {ECO:0000256|PIRNR:PIRNR000641} OS=Hordeum vulgare var. distichum (Domesticated barley) PE=2 SV=1	predicted protein [Hordeum vulgare subsp. vulgare]	Hordeum vulgare subsp. vulgare mRNA for predicted protein, complete cds, clone: NIASHv2001L05
HORVU2Hr1G020630.2	protein serine/threonine kinase activity (GO:0004674), ATP binding (GO:0005524), plasma membrane (GO:0005886), protein phosphorylation (GO:0006468), protein N-linked glycosylation (GO:0006487), carbohydrate binding (GO:0030246), recognition of pollen (GO:0048544),	--	--	D-mannose binding lectin, S-locus glycoprotein domain	G-type lectin S-receptor-like serine/threonine-protein kinase At1g34300 OS=Arabidopsis thaliana OX=3702 GN=At1g34300 PE=1 SV=1	Serine/threonine-protein kinase {ECO:0000256|PIRNR:PIRNR000641} OS=Hordeum vulgare var. distichum (Domesticated barley) PE=2 SV=1	predicted protein [Hordeum vulgare subsp. vulgare]	Hordeum vulgare subsp. vulgare mRNA for predicted protein, complete cds, clone: NIASHv2001L05
HORVU2Hr1G020640.1	--	--	--	--	--	Predicted protein {ECO:0000313|EMBL:BAJ99578.1} OS=Hordeum vulgare var. distichum (Domesticated barley) PE=2 SV=1	predicted protein [Hordeum vulgare subsp. vulgare]	Hordeum vulgare subsp. vulgare mRNA for predicted protein, complete cds, clone: NIASHv2072N17
HORVU2Hr1G020640.10	--	--	--	--	--	Predicted protein {ECO:0000313|EMBL:BAJ99578.1} OS=Hordeum vulgare var. distichum (Domesticated barley) PE=2 SV=1	predicted protein [Hordeum vulgare subsp. vulgare]	Hordeum vulgare subsp. vulgare mRNA for predicted protein, complete cds, clone: NIASHv2072N17
HORVU2Hr1G020640.11	--	--	--	F-box domain	--	Predicted protein {ECO:0000313|EMBL:BAJ99578.1} OS=Hordeum vulgare var. distichum (Domesticated barley) PE=2 SV=1	predicted protein [Hordeum vulgare subsp. vulgare]	Hordeum vulgare subsp. vulgare mRNA for predicted protein, complete cds, clone: NIASHv2072N17
HORVU2Hr1G020640.12	--	--	--	--	--	Predicted protein {ECO:0000313|EMBL:BAJ99578.1} OS=Hordeum vulgare var. distichum (Domesticated barley) PE=2 SV=1	predicted protein [Hordeum vulgare subsp. vulgare]	Hordeum vulgare subsp. vulgare mRNA for predicted protein, complete cds, clone: NIASHv2072N17
HORVU2Hr1G020640.13	--	--	--	--	--	Predicted protein {ECO:0000313|EMBL:BAJ99578.1} OS=Hordeum vulgare var. distichum (Domesticated barley) PE=2 SV=1	predicted protein [Hordeum vulgare subsp. vulgare]	Hordeum vulgare subsp. vulgare mRNA for predicted protein, complete cds, clone: NIASHv2072N17
HORVU2Hr1G020640.14	--	--	--	--	--	Predicted protein {ECO:0000313|EMBL:BAJ99578.1} OS=Hordeum vulgare var. distichum (Domesticated barley) PE=2 SV=1	predicted protein [Hordeum vulgare subsp. vulgare]	Hordeum vulgare subsp. vulgare mRNA for predicted protein, complete cds, clone: NIASHv2072N17
HORVU2Hr1G020640.15	--	--	--	--	--	Predicted protein {ECO:0000313|EMBL:BAJ99578.1} OS=Hordeum vulgare var. distichum (Domesticated barley) PE=2 SV=1	predicted protein [Hordeum vulgare subsp. vulgare]	Hordeum vulgare subsp. vulgare mRNA for predicted protein, complete cds, clone: NIASHv2072N17
HORVU2Hr1G020640.16	--	--	--	--	--	Predicted protein {ECO:0000313|EMBL:BAJ99578.1} OS=Hordeum vulgare var. distichum (Domesticated barley) PE=2 SV=1	predicted protein [Hordeum vulgare subsp. vulgare]	Hordeum vulgare subsp. vulgare mRNA for predicted protein, complete cds, clone: NIASHv2072N17
HORVU2Hr1G020640.17	--	--	--	--	--	Predicted protein {ECO:0000313|EMBL:BAJ99578.1} OS=Hordeum vulgare var. distichum (Domesticated barley) PE=2 SV=1	predicted protein [Hordeum vulgare subsp. vulgare]	Hordeum vulgare subsp. vulgare mRNA for predicted protein, complete cds, clone: NIASHv2072N17
HORVU2Hr1G020640.18	--	--	--	--	--	Predicted protein {ECO:0000313|EMBL:BAJ99578.1} OS=Hordeum vulgare var. distichum (Domesticated barley) PE=2 SV=1	predicted protein [Hordeum vulgare subsp. vulgare]	Hordeum vulgare subsp. vulgare mRNA for predicted protein, complete cds, clone: NIASHv2072N17
HORVU2Hr1G020640.2	--	--	--	--	--	Predicted protein {ECO:0000313|EMBL:BAJ99578.1} OS=Hordeum vulgare var. distichum (Domesticated barley) PE=2 SV=1	predicted protein [Hordeum vulgare subsp. vulgare]	Hordeum vulgare subsp. vulgare mRNA for predicted protein, complete cds, clone: NIASHv2072N17
HORVU2Hr1G020640.3	--	--	--	--	--	Predicted protein {ECO:0000313|EMBL:BAJ99578.1} OS=Hordeum vulgare var. distichum (Domesticated barley) PE=2 SV=1	predicted protein [Hordeum vulgare subsp. vulgare]	Hordeum vulgare subsp. vulgare mRNA for predicted protein, complete cds, clone: NIASHv2072N17
HORVU2Hr1G020640.4	--	--	--	--	--	Predicted protein {ECO:0000313|EMBL:BAJ99578.1} OS=Hordeum vulgare var. distichum (Domesticated barley) PE=2 SV=1	predicted protein [Hordeum vulgare subsp. vulgare]	Hordeum vulgare subsp. vulgare mRNA for predicted protein, complete cds, clone: NIASHv2072N17
HORVU2Hr1G020640.5	--	--	--	--	--	Predicted protein {ECO:0000313|EMBL:BAJ99578.1} OS=Hordeum vulgare var. distichum (Domesticated barley) PE=2 SV=1	predicted protein [Hordeum vulgare subsp. vulgare]	Hordeum vulgare subsp. vulgare mRNA for predicted protein, complete cds, clone: NIASHv2072N17
HORVU2Hr1G020640.6	--	--	--	--	--	Predicted protein {ECO:0000313|EMBL:BAJ99578.1} OS=Hordeum vulgare var. distichum (Domesticated barley) PE=2 SV=1	predicted protein [Hordeum vulgare subsp. vulgare]	Hordeum vulgare subsp. vulgare mRNA for predicted protein, complete cds, clone: NIASHv2072N17
HORVU2Hr1G020640.7	--	--	--	--	--	Predicted protein {ECO:0000313|EMBL:BAJ99578.1} OS=Hordeum vulgare var. distichum (Domesticated barley) PE=2 SV=1	predicted protein [Hordeum vulgare subsp. vulgare]	Hordeum vulgare subsp. vulgare mRNA for predicted protein, complete cds, clone: NIASHv2072N17
HORVU2Hr1G020640.8	--	--	--	--	--	Predicted protein {ECO:0000313|EMBL:BAJ99578.1} OS=Hordeum vulgare var. distichum (Domesticated barley) PE=2 SV=1	predicted protein [Hordeum vulgare subsp. vulgare]	Hordeum vulgare subsp. vulgare mRNA for predicted protein, complete cds, clone: NIASHv2072N17
HORVU2Hr1G020640.9	--	--	--	--	--	Predicted protein {ECO:0000313|EMBL:BAJ99578.1} OS=Hordeum vulgare var. distichum (Domesticated barley) PE=2 SV=1	predicted protein [Hordeum vulgare subsp. vulgare]	Hordeum vulgare subsp. vulgare mRNA for predicted protein, complete cds, clone: NIASHv2072N17
HORVU2Hr1G020680.1	protein serine/threonine kinase activity (GO:0004674), ATP binding (GO:0005524), plasma membrane (GO:0005886), protein phosphorylation (GO:0006468),	--	Cell cycle control, cell division, chromosome partitioning	Protein kinase domain, Protein tyrosine kinase	Probable serine/threonine-protein kinase At1g54610 OS=Arabidopsis thaliana OX=3702 GN=At1g54610 PE=1 SV=1	Predicted protein {ECO:0000313|EMBL:BAJ91828.1} OS=Hordeum vulgare var. distichum (Domesticated barley) PE=2 SV=1	predicted protein [Hordeum vulgare subsp. vulgare]	Hordeum vulgare subsp. vulgare mRNA for predicted protein, complete cds, clone: NIASHv1122A02
HORVU2Hr1G020680.2	protein serine/threonine kinase activity (GO:0004674), ATP binding (GO:0005524), plasma membrane (GO:0005886), protein phosphorylation (GO:0006468),	--	Cell cycle control, cell division, chromosome partitioning	Protein kinase domain, Protein tyrosine kinase	Probable serine/threonine-protein kinase At1g54610 OS=Arabidopsis thaliana OX=3702 GN=At1g54610 PE=1 SV=1	Predicted protein {ECO:0000313|EMBL:BAJ91828.1} OS=Hordeum vulgare var. distichum (Domesticated barley) PE=2 SV=1	predicted protein [Hordeum vulgare subsp. vulgare]	Hordeum vulgare subsp. vulgare mRNA for predicted protein, complete cds, clone: NIASHv1122A02
HORVU2Hr1G020680.3	protein serine/threonine kinase activity (GO:0004674), ATP binding (GO:0005524), plasma membrane (GO:0005886), protein phosphorylation (GO:0006468),	--	Cell cycle control, cell division, chromosome partitioning	Protein kinase domain, Protein tyrosine kinase	Probable serine/threonine-protein kinase At1g54610 OS=Arabidopsis thaliana OX=3702 GN=At1g54610 PE=1 SV=1	Uncharacterized protein {ECO:0000313|EnsemblPlants:TRIUR3_04157-P1} OS=Triticum urartu (Red wild einkorn) PE=4 SV=1	probable serine/threonine-protein kinase At1g54610 [Aegilops tauschii subsp. tauschii]	Hordeum vulgare subsp. vulgare mRNA for predicted protein, complete cds, clone: NIASHv1122A02
HORVU2Hr1G020680.4	protein serine/threonine kinase activity (GO:0004674), ATP binding (GO:0005524), mitochondrion (GO:0005739), plasma membrane (GO:0005886), protein phosphorylation (GO:0006468),	--	Cell cycle control, cell division, chromosome partitioning	Protein kinase domain, Protein tyrosine kinase	Probable serine/threonine-protein kinase At1g54610 OS=Arabidopsis thaliana OX=3702 GN=At1g54610 PE=1 SV=1	Predicted protein {ECO:0000313|EMBL:BAJ91828.1} OS=Hordeum vulgare var. distichum (Domesticated barley) PE=2 SV=1	predicted protein [Hordeum vulgare subsp. vulgare]	Hordeum vulgare subsp. vulgare mRNA for predicted protein, complete cds, clone: NIASHv1122A02
HORVU2Hr1G020690.1	nucleolus (GO:0005730), plastid (GO:0009536), membrane (GO:0016020),	K14565|0|bdi:100841812|K14565 nucleolar protein 58 | (RefSeq) probable nucleolar protein 5-2	--	snoRNA binding domain, fibrillarin, NOP5NT (NUC127) domain	Probable nucleolar protein 5-2 OS=Arabidopsis thaliana OX=3702 GN=NOP5-2 PE=1 SV=1	Uncharacterized protein {ECO:0000313|EnsemblPlants:MLOC_44617.1, ECO:0000313|EnsemblPlants:MLOC_44617.2} OS=Hordeum vulgare var. distichum (Domesticated barley) PE=4 SV=1	hypothetical protein TRIUR3_04158 [Triticum urartu]	Hordeum vulgare subsp. vulgare cDNA clone: FLbaf142f23, mRNA sequence
HORVU2Hr1G020690.10	nucleolus (GO:0005730), plastid (GO:0009536), membrane (GO:0016020),	K14565|0|bdi:100841812|K14565 nucleolar protein 58 | (RefSeq) probable nucleolar protein 5-2	--	snoRNA binding domain, fibrillarin, NOP5NT (NUC127) domain	Probable nucleolar protein 5-2 OS=Arabidopsis thaliana OX=3702 GN=NOP5-2 PE=1 SV=1	Uncharacterized protein {ECO:0000313|EnsemblPlants:MLOC_44617.1, ECO:0000313|EnsemblPlants:MLOC_44617.2} OS=Hordeum vulgare var. distichum (Domesticated barley) PE=4 SV=1	probable nucleolar protein 5-2 [Aegilops tauschii subsp. tauschii]	Hordeum vulgare subsp. vulgare cDNA clone: FLbaf142f23, mRNA sequence
HORVU2Hr1G020690.11	nucleolus (GO:0005730), plastid (GO:0009536), membrane (GO:0016020),	K14565|0|bdi:100841812|K14565 nucleolar protein 58 | (RefSeq) probable nucleolar protein 5-2	--	snoRNA binding domain, fibrillarin, NOP5NT (NUC127) domain	Probable nucleolar protein 5-2 OS=Arabidopsis thaliana OX=3702 GN=NOP5-2 PE=1 SV=1	Uncharacterized protein {ECO:0000313|EnsemblPlants:MLOC_44617.1, ECO:0000313|EnsemblPlants:MLOC_44617.2} OS=Hordeum vulgare var. distichum (Domesticated barley) PE=4 SV=1	hypothetical protein TRIUR3_04158 [Triticum urartu]	Hordeum vulgare subsp. vulgare cDNA clone: FLbaf142f23, mRNA sequence
HORVU2Hr1G020690.12	nucleolus (GO:0005730), plastid (GO:0009536), membrane (GO:0016020),	K14565|0|bdi:100841812|K14565 nucleolar protein 58 | (RefSeq) probable nucleolar protein 5-2	--	snoRNA binding domain, fibrillarin	Probable nucleolar protein 5-2 OS=Arabidopsis thaliana OX=3702 GN=NOP5-2 PE=1 SV=1	Uncharacterized protein {ECO:0000313|EnsemblPlants:MLOC_44617.1, ECO:0000313|EnsemblPlants:MLOC_44617.2} OS=Hordeum vulgare var. distichum (Domesticated barley) PE=4 SV=1	probable nucleolar protein 5-2 [Aegilops tauschii subsp. tauschii]	Hordeum vulgare subsp. vulgare cDNA clone: FLbaf142f23, mRNA sequence
HORVU2Hr1G020690.13	nucleolus (GO:0005730), plastid (GO:0009536), membrane (GO:0016020),	K14565|0|bdi:100841812|K14565 nucleolar protein 58 | (RefSeq) probable nucleolar protein 5-2	--	snoRNA binding domain, fibrillarin, NOP5NT (NUC127) domain	Probable nucleolar protein 5-2 OS=Arabidopsis thaliana OX=3702 GN=NOP5-2 PE=1 SV=1	Uncharacterized protein {ECO:0000313|EnsemblPlants:MLOC_44617.1, ECO:0000313|EnsemblPlants:MLOC_44617.2} OS=Hordeum vulgare var. distichum (Domesticated barley) PE=4 SV=1	probable nucleolar protein 5-2 [Aegilops tauschii subsp. tauschii]	Hordeum vulgare subsp. vulgare cDNA clone: FLbaf142f23, mRNA sequence
HORVU2Hr1G020690.14	nucleolus (GO:0005730), plastid (GO:0009536), membrane (GO:0016020),	K14565|0|bdi:100841812|K14565 nucleolar protein 58 | (RefSeq) probable nucleolar protein 5-2	--	snoRNA binding domain, fibrillarin, NOP5NT (NUC127) domain	Probable nucleolar protein 5-2 OS=Arabidopsis thaliana OX=3702 GN=NOP5-2 PE=1 SV=1	Uncharacterized protein {ECO:0000313|EnsemblPlants:MLOC_44617.1, ECO:0000313|EnsemblPlants:MLOC_44617.2} OS=Hordeum vulgare var. distichum (Domesticated barley) PE=4 SV=1	hypothetical protein TRIUR3_04158 [Triticum urartu]	Hordeum vulgare subsp. vulgare cDNA clone: FLbaf142f23, mRNA sequence
HORVU2Hr1G020690.15	nucleolus (GO:0005730), plastid (GO:0009536), membrane (GO:0016020),	K14565|0|bdi:100841812|K14565 nucleolar protein 58 | (RefSeq) probable nucleolar protein 5-2	--	snoRNA binding domain, fibrillarin, NOP5NT (NUC127) domain	Probable nucleolar protein 5-2 OS=Arabidopsis thaliana OX=3702 GN=NOP5-2 PE=1 SV=1	Uncharacterized protein {ECO:0000313|EnsemblPlants:MLOC_44617.1, ECO:0000313|EnsemblPlants:MLOC_44617.2} OS=Hordeum vulgare var. distichum (Domesticated barley) PE=4 SV=1	probable nucleolar protein 5-2 [Aegilops tauschii subsp. tauschii]	Hordeum vulgare subsp. vulgare cDNA clone: FLbaf142f23, mRNA sequence
HORVU2Hr1G020690.2	nucleolus (GO:0005730), plastid (GO:0009536), membrane (GO:0016020),	K14565|0|bdi:100841812|K14565 nucleolar protein 58 | (RefSeq) probable nucleolar protein 5-2	--	snoRNA binding domain, fibrillarin, NOP5NT (NUC127) domain	Probable nucleolar protein 5-2 OS=Arabidopsis thaliana OX=3702 GN=NOP5-2 PE=1 SV=1	Uncharacterized protein {ECO:0000313|EnsemblPlants:MLOC_44617.1, ECO:0000313|EnsemblPlants:MLOC_44617.2} OS=Hordeum vulgare var. distichum (Domesticated barley) PE=4 SV=1	hypothetical protein TRIUR3_04158 [Triticum urartu]	Hordeum vulgare subsp. vulgare cDNA clone: FLbaf142f23, mRNA sequence
HORVU2Hr1G020690.3	nucleolus (GO:0005730), plastid (GO:0009536), membrane (GO:0016020),	K14565|0|bdi:100841812|K14565 nucleolar protein 58 | (RefSeq) probable nucleolar protein 5-2	--	snoRNA binding domain, fibrillarin, NOP5NT (NUC127) domain	Probable nucleolar protein 5-2 OS=Arabidopsis thaliana OX=3702 GN=NOP5-2 PE=1 SV=1	Uncharacterized protein {ECO:0000313|EnsemblPlants:MLOC_44617.1, ECO:0000313|EnsemblPlants:MLOC_44617.2} OS=Hordeum vulgare var. distichum (Domesticated barley) PE=4 SV=1	hypothetical protein TRIUR3_04158 [Triticum urartu]	Hordeum vulgare subsp. vulgare cDNA clone: FLbaf142f23, mRNA sequence
HORVU2Hr1G020690.4	nucleolus (GO:0005730), plastid (GO:0009536), membrane (GO:0016020),	K14565|0|bdi:100841812|K14565 nucleolar protein 58 | (RefSeq) probable nucleolar protein 5-2	--	snoRNA binding domain, fibrillarin	Probable nucleolar protein 5-2 OS=Arabidopsis thaliana OX=3702 GN=NOP5-2 PE=1 SV=1	Uncharacterized protein {ECO:0000313|EnsemblPlants:MLOC_44617.1, ECO:0000313|EnsemblPlants:MLOC_44617.2} OS=Hordeum vulgare var. distichum (Domesticated barley) PE=4 SV=1	probable nucleolar protein 5-2 [Aegilops tauschii subsp. tauschii]	Hordeum vulgare subsp. vulgare cDNA clone: FLbaf142f23, mRNA sequence
HORVU2Hr1G020690.5	nucleolus (GO:0005730), plastid (GO:0009536), membrane (GO:0016020),	K14565|0|bdi:100841812|K14565 nucleolar protein 58 | (RefSeq) probable nucleolar protein 5-2	--	snoRNA binding domain, fibrillarin, NOP5NT (NUC127) domain	Probable nucleolar protein 5-2 OS=Arabidopsis thaliana OX=3702 GN=NOP5-2 PE=1 SV=1	Uncharacterized protein {ECO:0000313|EnsemblPlants:MLOC_44617.1, ECO:0000313|EnsemblPlants:MLOC_44617.2} OS=Hordeum vulgare var. distichum (Domesticated barley) PE=4 SV=1	hypothetical protein TRIUR3_04158 [Triticum urartu]	Hordeum vulgare subsp. vulgare cDNA clone: FLbaf142f23, mRNA sequence
HORVU2Hr1G020690.6	nucleolus (GO:0005730), plastid (GO:0009536), membrane (GO:0016020),	K14565|0|bdi:100841812|K14565 nucleolar protein 58 | (RefSeq) probable nucleolar protein 5-2	--	snoRNA binding domain, fibrillarin, NOP5NT (NUC127) domain	Probable nucleolar protein 5-2 OS=Arabidopsis thaliana OX=3702 GN=NOP5-2 PE=1 SV=1	Uncharacterized protein {ECO:0000313|EnsemblPlants:MLOC_44617.1, ECO:0000313|EnsemblPlants:MLOC_44617.2} OS=Hordeum vulgare var. distichum (Domesticated barley) PE=4 SV=1	probable nucleolar protein 5-2 [Aegilops tauschii subsp. tauschii]	Hordeum vulgare subsp. vulgare cDNA clone: FLbaf142f23, mRNA sequence
HORVU2Hr1G020690.7	nucleolus (GO:0005730), plastid (GO:0009536), membrane (GO:0016020),	K14565|0|bdi:100841812|K14565 nucleolar protein 58 | (RefSeq) probable nucleolar protein 5-2	--	snoRNA binding domain, fibrillarin, NOP5NT (NUC127) domain	Probable nucleolar protein 5-2 OS=Arabidopsis thaliana OX=3702 GN=NOP5-2 PE=1 SV=1	Uncharacterized protein {ECO:0000313|EnsemblPlants:MLOC_44617.1, ECO:0000313|EnsemblPlants:MLOC_44617.2} OS=Hordeum vulgare var. distichum (Domesticated barley) PE=4 SV=1	hypothetical protein TRIUR3_04158 [Triticum urartu]	Hordeum vulgare subsp. vulgare cDNA clone: FLbaf142f23, mRNA sequence
HORVU2Hr1G020690.8	nucleolus (GO:0005730), plastid (GO:0009536), membrane (GO:0016020),	K14565|0|bdi:100841812|K14565 nucleolar protein 58 | (RefSeq) probable nucleolar protein 5-2	--	snoRNA binding domain, fibrillarin, NOP5NT (NUC127) domain	Probable nucleolar protein 5-2 OS=Arabidopsis thaliana OX=3702 GN=NOP5-2 PE=1 SV=1	Uncharacterized protein {ECO:0000313|EnsemblPlants:MLOC_44617.1, ECO:0000313|EnsemblPlants:MLOC_44617.2} OS=Hordeum vulgare var. distichum (Domesticated barley) PE=4 SV=1	probable nucleolar protein 5-2 [Aegilops tauschii subsp. tauschii]	Hordeum vulgare subsp. vulgare cDNA clone: FLbaf142f23, mRNA sequence
HORVU2Hr1G020690.9	nucleolus (GO:0005730), plastid (GO:0009536), membrane (GO:0016020),	K14565|0|bdi:100841812|K14565 nucleolar protein 58 | (RefSeq) probable nucleolar protein 5-2	--	snoRNA binding domain, fibrillarin, NOP5NT (NUC127) domain	Probable nucleolar protein 5-2 OS=Arabidopsis thaliana OX=3702 GN=NOP5-2 PE=1 SV=1	Uncharacterized protein {ECO:0000313|EnsemblPlants:MLOC_44617.1, ECO:0000313|EnsemblPlants:MLOC_44617.2} OS=Hordeum vulgare var. distichum (Domesticated barley) PE=4 SV=1	probable nucleolar protein 5-2 [Aegilops tauschii subsp. tauschii]	Hordeum vulgare subsp. vulgare cDNA clone: FLbaf142f23, mRNA sequence
HORVU2Hr1G020710.1	--	--	--	--	--	Uncharacterized protein {ECO:0000313|EnsemblPlants:MLOC_28329.1} OS=Hordeum vulgare var. distichum (Domesticated barley) PE=4 SV=1	U-box domain-containing protein 4 [Triticum urartu]	--
HORVU2Hr1G020730.1	methyltransferase activity (GO:0008168), methylation (GO:0032259),	--	--	--	--	Uncharacterized protein {ECO:0000313|EnsemblPlants:MLOC_76453.1} OS=Hordeum vulgare var. distichum (Domesticated barley) PE=4 SV=1	uncharacterized protein LOC109738612 [Aegilops tauschii subsp. tauschii]	PREDICTED: Brachypodium distachyon uncharacterized LOC100841504 (LOC100841504), mRNA
HORVU2Hr1G020730.2	methyltransferase activity (GO:0008168), methylation (GO:0032259),	--	--	--	--	Uncharacterized protein {ECO:0000313|EnsemblPlants:MLOC_76453.1} OS=Hordeum vulgare var. distichum (Domesticated barley) PE=4 SV=1	uncharacterized protein LOC109738612 [Aegilops tauschii subsp. tauschii]	PREDICTED: Brachypodium distachyon uncharacterized LOC100841504 (LOC100841504), mRNA
HORVU2Hr1G020730.3	methyltransferase activity (GO:0008168), methylation (GO:0032259),	--	--	--	--	Uncharacterized protein {ECO:0000313|EnsemblPlants:MLOC_76453.1} OS=Hordeum vulgare var. distichum (Domesticated barley) PE=4 SV=1	uncharacterized protein LOC109738612 [Aegilops tauschii subsp. tauschii]	PREDICTED: Brachypodium distachyon uncharacterized LOC100841504 (LOC100841504), mRNA
HORVU2Hr1G020730.4	--	--	--	--	--	Uncharacterized protein {ECO:0000313|EnsemblPlants:MLOC_76453.1} OS=Hordeum vulgare var. distichum (Domesticated barley) PE=4 SV=1	uncharacterized protein LOC109738612 [Aegilops tauschii subsp. tauschii]	PREDICTED: Brachypodium distachyon uncharacterized LOC100841504 (LOC100841504), mRNA
HORVU2Hr1G020740.1	membrane (GO:0016020),	--	--	Domain of unknown function	--	Predicted protein {ECO:0000313|EMBL:BAK01434.1} (Fragment) OS=Hordeum vulgare var. distichum (Domesticated barley) PE=2 SV=1	predicted protein, partial [Hordeum vulgare subsp. vulgare]	Hordeum vulgare subsp. vulgare mRNA for predicted protein, partial cds, clone: NIASHv2107G03
HORVU2Hr1G020750.1	membrane (GO:0016020), cytoplasmic vesicle (GO:0016023), hydrolase activity, acting on ester bonds (GO:0016788),	--	--	Pectinesterase	Probable pectinesterase 66 OS=Arabidopsis thaliana OX=3702 GN=PME66 PE=2 SV=2	Uncharacterized protein {ECO:0000313|EnsemblPlants:MLOC_55630.1} OS=Hordeum vulgare var. distichum (Domesticated barley) PE=3 SV=1	probable pectinesterase 66 [Aegilops tauschii subsp. tauschii]	--
HORVU2Hr1G020760.1	--	--	--	--	--	--	--	Hordeum vulgare subsp. vulgare mRNA for predicted protein, complete cds, clone: NIASHv2112P11
HORVU2Hr1G020760.2	intracellular (GO:0005622), zinc ion binding (GO:0008270),	--	--	CCT motif	Zinc finger protein CONSTANS-LIKE 13 OS=Arabidopsis thaliana OX=3702 GN=COL13 PE=1 SV=1	Uncharacterized protein {ECO:0000313|EnsemblPlants:MLOC_75538.1} (Fragment) OS=Hordeum vulgare var. distichum (Domesticated barley) PE=4 SV=1	predicted protein [Hordeum vulgare subsp. vulgare]	Hordeum vulgare subsp. vulgare mRNA for predicted protein, complete cds, clone: NIASHv3005A07
HORVU2Hr1G020760.3	mitochondrion (GO:0005739), zinc ion binding (GO:0008270),	--	--	--	--	Uncharacterized protein {ECO:0000313|EnsemblPlants:MLOC_75538.1} (Fragment) OS=Hordeum vulgare var. distichum (Domesticated barley) PE=4 SV=1	predicted protein [Hordeum vulgare subsp. vulgare]	Hordeum vulgare subsp. vulgare mRNA for predicted protein, complete cds, clone: NIASHv3005A07
HORVU2Hr1G020760.4	intracellular (GO:0005622), zinc ion binding (GO:0008270),	--	--	CCT motif	Zinc finger protein CONSTANS-LIKE 13 OS=Arabidopsis thaliana OX=3702 GN=COL13 PE=1 SV=1	Uncharacterized protein {ECO:0000313|EnsemblPlants:MLOC_75538.1} (Fragment) OS=Hordeum vulgare var. distichum (Domesticated barley) PE=4 SV=1	predicted protein [Hordeum vulgare subsp. vulgare]	Hordeum vulgare subsp. vulgare mRNA for predicted protein, complete cds, clone: NIASHv3005A07
HORVU2Hr1G020760.5	--	--	--	--	--	--	--	Hordeum vulgare clone 509d02_c-84 genomic sequence
HORVU2Hr1G020760.6	intracellular (GO:0005622), zinc ion binding (GO:0008270),	--	--	--	--	Predicted protein {ECO:0000313|EMBL:BAK01795.1} OS=Hordeum vulgare var. distichum (Domesticated barley) PE=2 SV=1	predicted protein [Hordeum vulgare subsp. vulgare]	Hordeum vulgare subsp. vulgare mRNA for predicted protein, complete cds, clone: NIASHv3005A07
HORVU2Hr1G020760.7	intracellular (GO:0005622), zinc ion binding (GO:0008270),	--	--	--	--	Uncharacterized protein {ECO:0000313|EnsemblPlants:MLOC_75538.3} (Fragment) OS=Hordeum vulgare var. distichum (Domesticated barley) PE=4 SV=1	predicted protein [Hordeum vulgare subsp. vulgare]	Hordeum vulgare subsp. vulgare mRNA for predicted protein, complete cds, clone: NIASHv3005A07
HORVU2Hr1G020790.1	--	--	--	--	--	Predicted protein {ECO:0000313|EMBL:BAK06315.1} OS=Hordeum vulgare var. distichum (Domesticated barley) PE=2 SV=1	predicted protein [Hordeum vulgare subsp. vulgare]	Hordeum vulgare subsp. vulgare mRNA for predicted protein, complete cds, clone: NIASHv3085N04
HORVU2Hr1G020790.2	--	--	--	--	--	Predicted protein {ECO:0000313|EMBL:BAK06315.1} OS=Hordeum vulgare var. distichum (Domesticated barley) PE=2 SV=1	predicted protein [Hordeum vulgare subsp. vulgare]	Hordeum vulgare subsp. vulgare mRNA for predicted protein, complete cds, clone: NIASHv3085N04
HORVU2Hr1G020790.3	--	--	--	--	--	Predicted protein {ECO:0000313|EMBL:BAK06315.1} OS=Hordeum vulgare var. distichum (Domesticated barley) PE=2 SV=1	predicted protein [Hordeum vulgare subsp. vulgare]	Hordeum vulgare subsp. vulgare mRNA for predicted protein, complete cds, clone: NIASHv3085N04
